# Supplementary material for: Investigation of risk signatures associated with anoikis in thyroid cancer through integrated transcriptome and Mendelian randomization analysis
Source: Front Endocrinol (Lausanne). 2024 Nov 6;15:1458956. doi: 10.3389/fendo.2024.1458956 (PMC11576184; doi:10.3389/fendo.2024.1458956)
Supplement: Supplementary file 1 [file Table1.xlsx]

## Sheet: Table S1
Supplementary Table 1. Primer sequences of prognostic genes
Gene	Primer direction	Sequence
CXCL8	Forward primer	5’-GTCCTTGTTCCACTGTGCCT-3’
	Reverse primer	5’-GTGCTTCCACATGTCCTCAC-3’
LRRC75A	Forward primer	5’-CCTGAGCCATTGTGAACACC-3’
	Reverse primer	5’-AGATTCCCACCTTCCTTGAG-3’
METTL7B	Forward primer	5’-TAGAACAAGCCACCCACCAG-3’
	Reverse primer	5’-AGGCGGGATTGAAGTTAGAG-3’
ADRA1B	Forward primer	5’-CACGAGGACACCCTTAGCAG-3’
	Reverse primer	5’-GCGGTAGAGCGATGAAGAAG-3’
TPD52L1	Forward primer	5’-GTTACTCCATTCGCCATTCC-3’
	Reverse primer	5’-CTGCCTCCATTAGGGTTCGT-3’
TNFRSF10C	Forward primer	5’-CACCAACGCTTCCAACAATG-3’
	Reverse primer	5’-ACTAGGGCACCTGCTACAC-3’
ACTB	Forward primer	5’-GTGACAGCAGTCGGTTGGAG-3’
	Reverse primer	5’-GTGGGGTGGCTTTTAGGATG-3’

## Sheet: Table S2
Supplementary Table 2.The results of univariate Cox regression analysis
	baseMean	log2FoldChange	lfcSE	stat	pvalue	padj
SEMA3F	5773.98	1.56197	0.0894714	17.4577	3.00557e-68	4.47865e-66
CFTR	59.4915	1.00944	0.239062	4.22248	2.41634e-05	5.76181e-05
AOC1	330.621	3.23038	0.283908	11.3783	5.366e-30	1.13658e-28
HECW1	58.1905	-1.45298	0.285224	-5.09416	3.50295e-07	1.05644e-06
TFPI	744.335	-1.46168	0.11608	-12.592	2.33717e-36	7.38876e-35
SLC7A2	12395.9	1.08028	0.143361	7.53538	4.86928e-14	3.00349e-13
PLXND1	11071.6	1.5861	0.079673	19.9076	3.49972e-88	1.23856e-85
CD38	286.497	-1.18149	0.234818	-5.03151	4.8663e-07	1.44076e-06
HSPB6	355.916	-1.57082	0.182131	-8.62467	6.42781e-18	5.59956e-17
ARX	123.254	2.22563	0.348702	6.38261	1.741e-10	7.52415e-10
PRSS22	836.067	1.63012	0.135117	12.0646	1.62512e-33	4.31351e-32
SOX8	188.256	1.06188	0.172897	6.14167	8.16607e-10	3.29032e-09
ITGA3	49472.4	1.73821	0.117257	14.824	1.02469e-49	6.81725e-48
CRLF1	6471.76	4.26496	0.297784	14.3223	1.58682e-46	9.04557e-45
TMEM98	9190.21	1.3575	0.112678	12.0476	1.99674e-33	5.26698e-32
TMEM132A	855.298	1.59199	0.156132	10.1965	2.05582e-24	2.94957e-23
CX3CL1	6740.58	1.36754	0.100603	13.5935	4.37856e-42	1.93058e-40
TNFRSF12A	9983.81	1.69336	0.16688	10.1472	3.4101e-24	4.79011e-23
ETV1	2951.61	1.34209	0.114842	11.6864	1.49651e-31	3.51452e-30
ALDH3B1	2491.6	2.61561	0.146676	17.8326	3.9458e-71	6.36348e-69
CCL26	15.4954	1.95278	0.19562	9.98248	1.81858e-23	2.42741e-22
USH1C	56.8468	-1.77738	0.314303	-5.65497	1.55873e-08	5.48212e-08
GGCT	4542.42	2.2159	0.123978	17.8734	1.90206e-71	3.12687e-69
SCIN	348.122	1.00511	0.214895	4.67721	2.90806e-06	7.79838e-06
PROM1	318.164	-2.0347	0.303485	-6.70443	2.02194e-11	9.65173e-11
NOS2	97.2472	1.01845	0.163732	6.22025	4.96379e-10	2.0473e-09
CD79B	478.178	-1.74219	0.236099	-7.37905	1.59424e-13	9.36656e-13
RHBDF1	2887.23	1.049	0.0811778	12.9223	3.37062e-38	1.19786e-36
BAIAP3	1373.53	3.48514	0.19341	18.0194	1.37125e-72	2.39321e-70
SELE	765.778	-1.18126	0.243115	-4.85884	1.18076e-06	3.32895e-06
SYN1	153.107	3.05348	0.205642	14.8485	7.11023e-50	4.78036e-48
CAMK1G	24.7123	1.71388	0.187774	9.12736	7.01907e-20	7.15698e-19
CYTH3	3233.31	-1.04672	0.0785138	-13.3316	1.516e-40	6.23051e-39
ADAM22	454.421	-1.54484	0.159716	-9.67243	3.94871e-22	4.80043e-21
TENM1	5003.95	4.64797	0.208578	22.2841	5.26983e-110	5.16463e-107
IYD	57467.4	-1.10513	0.203934	-5.41907	5.99114e-08	1.98029e-07
TRAF3IP3	309.549	-1.13228	0.210497	-5.37911	7.4857e-08	2.44794e-07
MLXIPL	736.456	1.94316	0.185044	10.5011	8.54109e-26	1.34842e-24
HHATL	4475.12	1.21921	0.248018	4.91581	8.84178e-07	2.53257e-06
GIPR	117.605	1.71077	0.158073	10.8226	2.68972e-27	4.72017e-26
PRSS3	13.2848	1.76426	0.212861	8.2883	1.14874e-16	8.98162e-16
FYN	9719.62	1.2514	0.0835776	14.973	1.10291e-50	7.6785e-49
FMO1	53.3301	-1.34045	0.201166	-6.66339	2.67578e-11	1.25843e-10
MRC2	12295.2	3.09649	0.170955	18.1129	2.52068e-73	4.5232e-71
PLAUR	1760.42	1.64447	0.203197	8.09299	5.82174e-16	4.28121e-15
DCN	8702.66	-1.88777	0.251014	-7.52056	5.45431e-14	3.35137e-13
LTF	1010.92	-2.27344	0.248095	-9.1636	5.01954e-20	5.16988e-19
ALOX5	4961.67	2.94891	0.261393	11.2815	1.61936e-29	3.30368e-28
MVP	16119.3	1.45504	0.108249	13.4416	3.44684e-41	1.44932e-39
MAMLD1	1162.3	2.85357	0.167814	17.0044	7.61675e-65	1.00043e-62
CD6	437.189	-1.00242	0.2124	-4.71951	2.36418e-06	6.41893e-06
MTMR11	760.238	2.20214	0.132705	16.5943	7.66754e-62	8.72217e-60
BID	2130.29	1.94922	0.111772	17.4393	4.14816e-68	6.14531e-66
IL20RA	96.5286	-1.58425	0.181634	-8.72219	2.72862e-18	2.44044e-17
CNTN1	103.535	-1.5026	0.315787	-4.75825	1.95274e-06	5.35318e-06
MARCO	781.758	1.57356	0.276185	5.69749	1.21586e-08	4.33002e-08
CYP24A1	767.415	1.84578	0.315061	5.85848	4.67119e-09	1.73559e-08
SAMD4A	3381.83	1.32396	0.123991	10.6779	1.29153e-26	2.16795e-25
RUNX3	449.661	-1.16253	0.209881	-5.539	3.0421e-08	1.03714e-07
FHL1	15919.4	-1.6028	0.193786	-8.27096	1.32882e-16	1.03137e-15
EHD2	8267.78	1.01719	0.0822587	12.3657	4.0074e-35	1.18186e-33
CD44	32272.5	1.29784	0.0907827	14.2962	2.31198e-46	1.29761e-44
AGPAT4	355.446	-1.64772	0.130023	-12.6725	8.39951e-37	2.72647e-35
POU2F2	410.489	-1.36626	0.216079	-6.32295	2.56615e-10	1.0918e-09
ARNTL2	319.92	1.19509	0.171445	6.97072	3.15328e-12	1.6371e-11
IBSP	24.1831	5.91892	0.411943	14.3683	8.18195e-47	4.72754e-45
LRRC7	212.114	-1.70032	0.175298	-9.69962	3.02626e-22	3.71088e-21
TMSB10	56573.3	1.10613	0.141878	7.79635	6.37232e-15	4.24283e-14
MYOC	200.393	-3.38868	0.387395	-8.74735	2.18424e-18	1.96736e-17
DEPDC1B	609.39	2.06296	0.224922	9.17187	4.64895e-20	4.80178e-19
DAPK2	24164.8	1.64144	0.15012	10.9342	7.90794e-28	1.43725e-26
STAP1	59.8862	-2.24513	0.315425	-7.11779	1.09674e-12	5.94848e-12
VCAN	2914.03	1.97131	0.246502	7.99715	1.27334e-15	9.06314e-15
C6	29.2938	-2.53803	0.316188	-8.02698	9.99026e-16	7.17076e-15
RTN4R	861.381	1.39235	0.108256	12.8616	7.40188e-38	2.56608e-36
RAB27B	472.123	3.57033	0.300066	11.8985	1.20534e-32	3.01701e-31
MYO16	14.1441	-2.01472	0.264594	-7.6144	2.64915e-14	1.6746e-13
TNC	8174.95	2.12115	0.232826	9.11046	8.20297e-20	8.31093e-19
ZPBP	7.59951	-1.64347	0.170001	-9.66745	4.14572e-22	5.03274e-21
TG	2.37391e+06	-1.12338	0.168154	-6.68063	2.37921e-11	1.12497e-10
EPHA3	812.706	-2.05343	0.151352	-13.5672	6.26725e-42	2.73921e-40
ARAP2	3602.05	-1.04402	0.0741111	-14.0873	4.54816e-45	2.35075e-43
CP	418.723	-1.00507	0.245379	-4.09598	4.2038e-05	9.71318e-05
ARHGAP6	2392.38	-1.16579	0.0952943	-12.2335	2.05756e-34	5.76772e-33
HDAC9	1120.58	1.24689	0.149778	8.32494	8.43689e-17	6.67434e-16
LMO3	19360	1.52155	0.109022	13.9563	2.88024e-44	1.40597e-42
UTS2	15.8574	1.18631	0.312879	3.7916	0.000149677	0.000319961
LTBP1	1968.21	1.2728	0.183707	6.92845	4.25464e-12	2.17608e-11
KIAA2022	82.8209	-1.10731	0.185223	-5.97827	2.25513e-09	8.66319e-09
NFE2L3	2361.2	2.58635	0.200162	12.9213	3.41309e-38	1.21127e-36
COL23A1	4244.82	-1.93371	0.206382	-9.36956	7.2834e-21	8.02718e-20
FSTL4	193.132	3.38512	0.236729	14.2995	2.20245e-46	1.24161e-44
METTL24	23.0859	-1.34334	0.219471	-6.12081	9.30983e-10	3.73052e-09
MCF2L2	64.1211	1.27415	0.147303	8.64984	5.15709e-18	4.5313e-17
ENTPD2	417.705	3.19509	0.247577	12.9055	4.19342e-38	1.47995e-36
PLEKHH1	6746.84	-1.11547	0.118117	-9.44378	3.59558e-21	4.06113e-20
CBLN4	215.941	2.77776	0.252889	10.9841	4.55814e-28	8.39205e-27
CHRDL2	19.703	1.28703	0.204299	6.29973	2.98164e-10	1.26079e-09
CCDC85A	300.467	-1.57069	0.16114	-9.74734	1.89369e-22	2.34809e-21
NPFFR2	65.5931	1.01965	0.300947	3.38813	0.000703713	0.00136339
DCBLD2	7804.59	1.04045	0.0982862	10.5859	3.46496e-26	5.66329e-25
PKP2	335.026	1.80464	0.225272	8.01094	1.13838e-15	8.14118e-15
F7	25.9848	1.50259	0.229789	6.53898	6.19412e-11	2.8084e-10
PRDM1	6471.13	1.69706	0.132549	12.8033	1.572e-37	5.34796e-36
TMCC3	4872.1	1.15307	0.126654	9.10411	8.69736e-20	8.79434e-19
LAMC2	14435.7	1.33578	0.118104	11.3102	1.1679e-29	2.41553e-28
RASGRF1	780.155	4.46317	0.260302	17.1461	6.72216e-66	9.56913e-64
STYK1	33.0024	1.34334	0.198427	6.76998	1.288e-11	6.27767e-11
PTPRU	3351.83	1.58697	0.153011	10.3716	3.338e-25	5.07794e-24
RIMBP2	295.566	1.44471	0.202626	7.12993	1.00422e-12	5.46997e-12
COL11A1	731.378	5.04296	0.39963	12.6191	1.65791e-36	5.27407e-35
BCAT1	1309.13	1.53048	0.191284	8.00107	1.23347e-15	8.79406e-15
LZTS1	651.467	1.9775	0.14461	13.6747	1.43866e-42	6.4313e-41
GUCY1B3	974.411	1.30946	0.102124	12.8223	1.23043e-37	4.19713e-36
CDH3	6817.45	4.0722	0.174454	23.3425	1.64199e-120	2.61497e-117
SLC6A16	59.8319	-1.55584	0.154775	-10.0522	8.97994e-24	1.225e-22
CA11	3204.07	1.33453	0.105671	12.6292	1.45776e-36	4.66649e-35
ATP2C2	443.103	-2.50567	0.200069	-12.524	5.5165e-36	1.69971e-34
NGFR	2263.47	1.81659	0.227495	7.9852	1.40297e-15	9.94411e-15
CDON	2283.61	-1.54845	0.170923	-9.05932	1.31266e-19	1.3035e-18
CTSA	8477.21	1.00304	0.076704	13.0768	4.46938e-39	1.68968e-37
NTN1	172.253	-1.18331	0.18439	-6.41743	1.38596e-10	6.05445e-10
GLP2R	9.84566	-1.4084	0.292522	-4.81469	1.47426e-06	4.11091e-06
ERBB3	5078.05	1.79074	0.157432	11.3747	5.59039e-30	1.18313e-28
PRKCQ	1439.74	-1.18228	0.0889804	-13.287	2.75483e-40	1.11599e-38
NGEF	2417.99	5.29789	0.224344	23.615	2.70367e-123	5.20493e-120
MPPED2	1197.64	-2.16733	0.240357	-9.01711	1.93117e-19	1.89044e-18
FGFR2	4237.35	-1.09857	0.104748	-10.4878	9.82944e-26	1.54132e-24
KLF6	19068.7	-1.31519	0.165835	-7.9307	2.17907e-15	1.52123e-14
CACNB1	1185.83	1.57227	0.119614	13.1446	1.82813e-39	7.05798e-38
SYT1	528.62	3.77594	0.292682	12.9012	4.43288e-38	1.56014e-36
HDAC4	1040.14	-1.21034	0.0762895	-15.8651	1.10532e-56	9.81345e-55
FGFR3	569.114	1.67586	0.193201	8.67416	4.16612e-18	3.68089e-17
ATP11A	13432.9	1.54535	0.128054	12.0679	1.56104e-33	4.15642e-32
STON1-GTF2A1L	8.07387	-1.28762	0.233887	-5.50529	3.6856e-08	1.24487e-07
RASGRP2	356.928	-1.45628	0.170077	-8.56246	1.1048e-17	9.45316e-17
SDK2	371.33	-1.21774	0.193789	-6.28383	3.30338e-10	1.39038e-09
TGFBR3	1197.37	-1.05903	0.096414	-10.9842	4.55434e-28	8.39111e-27
PLA2G10	16.6074	1.99061	0.268736	7.40732	1.28881e-13	7.63903e-13
HES2	113.046	3.14881	0.24439	12.8844	5.51367e-38	1.92194e-36
RAB27A	9607.98	1.80162	0.113105	15.9288	3.99926e-57	3.61366e-55
FSTL3	2848.32	1.67216	0.151348	11.0484	2.23128e-28	4.18054e-27
FRMPD1	19.4878	-1.2896	0.186173	-6.92687	4.30249e-12	2.19791e-11
CNGB1	14.2889	1.56158	0.206113	7.57634	3.55443e-14	2.21661e-13
SLC12A3	9.30787	-1.37638	0.244279	-5.63446	1.75607e-08	6.1305e-08
TRPM5	47.3325	-1.34159	0.205948	-6.51425	7.30537e-11	3.29e-10
MS4A12	17.9583	1.77248	0.257163	6.89245	5.48404e-12	2.77205e-11
MYO3B	566.769	1.12508	0.106815	10.533	6.08921e-26	9.74007e-25
ACTN1	7490.4	1.0744	0.0935258	11.4878	1.52006e-30	3.34189e-29
RPS6KA6	934.992	-1.47228	0.114722	-12.8335	1.06463e-37	3.65606e-36
SREBF1	8693.58	1.3728	0.0947471	14.4891	1.41976e-47	8.49221e-46
TRPC5	920.642	5.4331	0.334707	16.2324	2.97408e-59	3.04368e-57
TRHDE	8.9909	-1.47856	0.242316	-6.10178	1.04893e-09	4.18209e-09
P4HA2	5259.8	1.98736	0.0924094	21.5061	1.36626e-102	9.94673e-100
CYP2W1	46.2225	2.99975	0.308785	9.71469	2.6104e-22	3.21642e-21
TP63	299.031	2.50038	0.265495	9.41779	4.60689e-21	5.16219e-20
GSDMB	1010.52	1.16653	0.141123	8.26604	1.38486e-16	1.07225e-15
IGF2BP2	3347.99	1.94554	0.151256	12.8626	7.30627e-38	2.53639e-36
NOTCH3	7497.91	1.20591	0.0943719	12.7782	2.16973e-37	7.32276e-36
PPP2R2C	37.3975	1.02187	0.303474	3.36722	0.000759292	0.0014635
CA12	4974.18	2.58632	0.255624	10.1177	4.61264e-24	6.43673e-23
IPCEF1	1996.54	-2.91815	0.23711	-12.3071	8.29051e-35	2.38701e-33
WSCD2	1584.93	-2.53411	0.331576	-7.64264	2.12819e-14	1.35639e-13
CACNG4	393.655	4.84979	0.301922	16.0631	4.63061e-58	4.38634e-56
MOCOS	207.753	1.19365	0.143123	8.34007	7.42485e-17	5.90304e-16
ATP12A	25.4659	1.71531	0.301655	5.68635	1.29785e-08	4.60464e-08
RGS11	219.081	1.35716	0.165726	8.18916	2.63061e-16	1.98963e-15
SPAG5	578.766	-1.19688	0.137963	-8.67535	4.12296e-18	3.64528e-17
ACACB	2159.9	-1.33581	0.115239	-11.5916	4.54518e-31	1.03499e-29
MCAM	6094.9	1.29134	0.106986	12.0702	1.51723e-33	4.04823e-32
RAP1GAP	12297.5	-1.31682	0.171479	-7.67922	1.60055e-14	1.03354e-13
RARB	623.081	-1.01152	0.111892	-9.04013	1.56479e-19	1.54246e-18
PAK3	477.095	-1.98242	0.214687	-9.23399	2.60724e-20	2.74525e-19
CAPN6	187.996	-1.82121	0.274156	-6.64297	3.07433e-11	1.43922e-10
ACTN2	13.3373	-1.30132	0.207439	-6.27323	3.53626e-10	1.48276e-09
FBLN1	4107.18	-1.76395	0.231401	-7.62291	2.48022e-14	1.57406e-13
MAP2	5545.36	1.00709	0.126111	7.98573	1.39694e-15	9.90413e-15
LAMP3	1128.26	1.08751	0.200922	5.41262	6.21075e-08	2.04915e-07
FAP	442.997	1.58537	0.228373	6.94204	3.86489e-12	1.98471e-11
RBFOX1	161.802	4.43977	0.371712	11.9441	6.96931e-33	1.77585e-31
FGF20	52.0837	1.9132	0.21541	8.88164	6.58803e-19	6.14232e-18
P2RY10	75.253	-1.48518	0.272191	-5.45636	4.8599e-08	1.62236e-07
BRINP1	494.651	3.2087	0.22441	14.2984	2.23954e-46	1.25973e-44
TP53INP2	3642.53	-1.00583	0.102562	-9.80705	1.04997e-22	1.32251e-21
CLUL1	223.75	-1.80148	0.152461	-11.8161	3.22469e-32	7.86299e-31
RUNX1T1	312.086	-1.28437	0.127961	-10.0372	1.04583e-23	1.42126e-22
CDH17	17.0175	1.07686	0.190394	5.65599	1.54951e-08	5.4512e-08
SP140	197.118	-1.29256	0.233888	-5.52643	3.26813e-08	1.1093e-07
DUSP13	59.6918	4.06137	0.289282	14.0395	8.93368e-45	4.4988e-43
PAFAH1B3	1263.39	1.09633	0.0971801	11.2814	1.62143e-29	3.30525e-28
CRYBG3	3551.1	-1.11525	0.166414	-6.70165	2.06086e-11	9.82466e-11
EPHA6	42.3141	-1.86	0.159975	-11.6268	3.01019e-31	6.93513e-30
SLC4A4	2455.89	-2.03896	0.24406	-8.35436	6.57877e-17	5.25168e-16
COL5A3	1094.4	1.14285	0.142025	8.04687	8.4936e-16	6.14147e-15
KCNN2	42.9121	1.11796	0.122185	9.14976	5.7061e-20	5.85806e-19
IGSF9B	196.212	-1.47468	0.120851	-12.2025	3.01358e-34	8.33758e-33
PTPRC	2051	-1.11661	0.213621	-5.22706	1.72225e-07	5.39853e-07
PKP1	260.464	1.17358	0.223529	5.25023	1.5191e-07	4.79179e-07
LRP2	8630.34	-1.39012	0.187777	-7.40305	1.33094e-13	7.88138e-13
PCDHA6	28.1686	1.73691	0.241531	7.19123	6.4212e-13	3.55848e-12
STRADB	1913.41	1.11757	0.096292	11.606	3.84043e-31	8.80018e-30
PGR	345.975	1.13446	0.193806	5.85357	4.81139e-09	1.78508e-08
COL19A1	106.497	2.20617	0.298261	7.39679	1.39518e-13	8.24454e-13
KCNK2	491.784	-2.08893	0.225618	-9.25868	2.06971e-20	2.19651e-19
TRPM3	95.1484	-1.67889	0.278273	-6.03324	1.60703e-09	6.28917e-09
P2RX5	79.3535	-2.25913	0.321292	-7.03139	2.04479e-12	1.07919e-11
HAL	10.9365	-1.02185	0.136095	-7.50833	5.98883e-14	3.6683e-13
APOB	8.12955	1.21535	0.304848	3.98674	6.69871e-05	0.000150507
GCKR	28.1223	2.55071	0.225179	11.3275	9.58943e-30	1.99305e-28
MECOM	1019.6	1.0741	0.132162	8.12719	4.39359e-16	3.26014e-15
IGSF9	696.724	1.23491	0.141077	8.75345	2.0693e-18	1.86846e-17
WNT11	150.459	-1.87058	0.232465	-8.04671	8.50491e-16	6.1479e-15
TTC39A	1508.46	1.19999	0.120716	9.94064	2.77032e-23	3.64809e-22
AQP6	38.8542	2.36358	0.258116	9.15706	5.333e-20	5.48386e-19
FOLH1	191.342	2.36323	0.149788	15.7772	4.46577e-56	3.88369e-54
NME8	35.1143	1.5843	0.259381	6.10801	1.00884e-09	4.02919e-09
CEACAM6	868.311	4.95528	0.351871	14.0827	4.85325e-45	2.4983e-43
FAT2	287.332	1.7237	0.211417	8.15309	3.54738e-16	2.65621e-15
ERO1LB	1850.23	-1.01271	0.12198	-8.30229	1.02122e-16	8.03385e-16
PPEF1	35.2065	1.57553	0.186851	8.43203	3.39729e-17	2.79427e-16
NOX4	418.326	2.53644	0.14833	17.1	1.48442e-65	2.04457e-63
PPP1R15A	6508.72	-1.11663	0.121586	-9.18388	4.15846e-20	4.31616e-19
BAX	3834.77	1.11195	0.0822549	13.5184	1.21812e-41	5.22542e-40
ADAMTS2	669.382	1.17116	0.195612	5.98713	2.13571e-09	8.23546e-09
TMPRSS11E	195.659	6.29012	0.392506	16.0255	8.47544e-58	7.88185e-56
PHACTR3	111.78	3.14739	0.235889	13.3427	1.30627e-40	5.39466e-39
SULT2B1	474.631	1.9026	0.198596	9.58024	9.6818e-22	1.14056e-20
FER1L4	313.844	1.66533	0.226624	7.34845	2.00522e-13	1.16735e-12
DOCK9	17039	1.41432	0.101974	13.8694	9.71445e-44	4.63547e-42
TMEM40	25.4174	3.02388	0.307418	9.8364	7.84682e-23	9.99224e-22
CPXM1	1898	-1.33876	0.262674	-5.09664	3.45732e-07	1.04354e-06
TESC	5314.51	3.12808	0.187643	16.6704	2.15134e-62	2.52619e-60
SIRPG	124.972	-1.09103	0.270189	-4.03803	5.39025e-05	0.000122524
CFAP61	29.9378	-1.47927	0.130435	-11.341	8.21889e-30	1.71801e-28
RPH3A	20.4401	1.88218	0.285853	6.58443	4.56624e-11	2.09795e-10
CHGB	1128.09	2.14721	0.309904	6.92862	4.24953e-12	2.17434e-11
NOS1	56.5816	-1.22032	0.312207	-3.90869	9.27981e-05	0.000204496
FXYD5	6677.37	1.61317	0.143216	11.2639	1.9782e-29	4.00052e-28
FXYD3	263.886	3.81809	0.327737	11.6499	2.2981e-31	5.34288e-30
ICAM1	6154.88	1.97677	0.164108	12.0455	2.04795e-33	5.39646e-32
PLEKHG2	2709.03	1.03272	0.109188	9.45815	3.13427e-21	3.55268e-20
NRCAM	3819.22	2.32734	0.119039	19.5511	4.03561e-85	1.23893e-82
SLC26A4	17069.3	-1.90393	0.24072	-7.90932	2.58806e-15	1.79397e-14
IL5RA	14.5217	-1.15714	0.241437	-4.79272	1.64534e-06	4.55955e-06
SEL1L3	7976.33	1.31992	0.150858	8.74944	2.14423e-18	1.93337e-17
ESR1	1574.6	1.06945	0.224281	4.76835	1.85741e-06	5.10834e-06
RGS17	211.962	-1.03118	0.203129	-5.07648	3.84501e-07	1.15387e-06
MYH7	13.6475	-2.14219	0.298686	-7.17205	7.38851e-13	4.07327e-12
TGM1	363.011	1.86203	0.178773	10.4156	2.10449e-25	3.24015e-24
TYRO3	891.41	2.00604	0.11704	17.1398	7.4958e-66	1.04945e-63
CAPN3	134.062	1.41269	0.164701	8.57728	9.71471e-18	8.36003e-17
TGFB2	925.916	1.08556	0.175007	6.20292	5.54253e-10	2.27057e-09
CDC45	130.203	1.18603	0.14066	8.4319	3.4011e-17	2.7965e-16
XXbac-B461K10.4	7.23198	-1.00159	0.158627	-6.31409	2.71751e-10	1.15418e-09
GABRP	16.4671	1.1509	0.17805	6.46389	1.02046e-10	4.52453e-10
FMO2	243.057	-2.00411	0.222035	-9.0261	1.77901e-19	1.74551e-18
TBC1D2	5379.87	2.01828	0.128318	15.7287	9.61156e-56	8.21853e-54
CYP26A1	24.9267	2.9847	0.307789	9.69722	3.09831e-22	3.79376e-21
IL11	12.2405	1.5505	0.250299	6.19461	5.84301e-10	2.38676e-09
SMIM24	98.1816	3.53986	0.336005	10.5351	5.94924e-26	9.52813e-25
TREM2	629.483	1.20171	0.189906	6.32789	2.48536e-10	1.05831e-09
KCNK16	80.6631	1.16626	0.421321	2.7681	0.00563834	0.00946009
FKBP5	6415.47	-1.23249	0.156904	-7.85503	3.99684e-15	2.7151e-14
ACOT7	1021.27	1.08779	0.101275	10.7409	6.53785e-27	1.11581e-25
SYDE2	340.971	-1.04703	0.102797	-10.1854	2.30495e-24	3.29958e-23
SCD	1719.83	1.40527	0.174001	8.07621	6.68116e-16	4.88221e-15
STX1B	119.795	1.48233	0.156316	9.4829	2.47318e-21	2.81965e-20
C19orf26	136.023	1.96051	0.128006	15.3157	6.00327e-53	4.53915e-51
MISP	544.09	3.54103	0.261515	13.5404	9.02465e-42	3.91084e-40
CEP170B	6445.47	1.00174	0.071292	14.0513	7.56544e-45	3.8249e-43
HCN2	39.6734	1.83931	0.257819	7.13412	9.74094e-13	5.31269e-12
PALM	3924.53	1.85473	0.151924	12.2082	2.80866e-34	7.78752e-33
MADCAM1	41.7939	-1.31501	0.184183	-7.13971	9.35313e-13	5.11322e-12
SERPIND1	37.6352	-1.24518	0.342036	-3.64049	0.000272118	0.00056108
MMP11	912.265	3.5418	0.237581	14.9078	2.93347e-50	1.9986e-48
CECR2	134.974	-2.17444	0.22151	-9.81644	9.5658e-23	1.20906e-21
SLC7A4	49.6017	3.03586	0.220572	13.7636	4.22005e-43	1.93054e-41
SEC14L2	1810.96	1.3519	0.114672	11.7892	4.43508e-32	1.07093e-30
LRP5L	1335.45	1.17948	0.119058	9.90673	3.89158e-23	5.0696e-22
LGALS2	113.068	-1.49335	0.229389	-6.51012	7.50888e-11	3.37569e-10
LGALS1	11451.9	1.65263	0.157533	10.4907	9.53203e-26	1.49652e-24
SEPT3	338.416	1.66255	0.158393	10.4964	8.97661e-26	1.41368e-24
SLC5A1	18.3978	1.0849	0.31172	3.48035	0.000500751	0.000993199
KDELR3	1447.76	1.53504	0.110611	13.8779	8.62769e-44	4.12462e-42
MIOX	442.545	-1.30214	0.235257	-5.53495	3.11321e-08	1.05926e-07
APOBEC3H	86.9399	1.52438	0.155593	9.79722	1.15732e-22	1.45413e-21
RASD2	1333.02	3.10261	0.162637	19.0768	3.93259e-81	9.92141e-79
PNPLA5	138.707	6.25076	0.380238	16.4391	1.00406e-60	1.09335e-58
GRAP2	113.621	-1.08331	0.183308	-5.90979	3.4255e-09	1.29046e-08
UPK3A	56.7521	-2.15026	0.309731	-6.94234	3.85652e-12	1.98081e-11
CTSG	20.0235	1.33147	0.269471	4.94107	7.76968e-07	2.24136e-06
CDKL1	108.435	-1.33015	0.130995	-10.1542	3.17373e-24	4.47785e-23
TCL1A	167.766	-2.9734	0.465585	-6.38638	1.69856e-10	7.35194e-10
PAPLN	5374.38	1.14593	0.128245	8.9355	4.05328e-19	3.84804e-18
RPS6KA5	415.483	-1.72189	0.0863046	-19.9513	1.46081e-88	5.31757e-86
DHRS2	46.3765	2.80561	0.235308	11.9232	8.96422e-33	2.26156e-31
SGK2	84.1387	1.12797	0.143911	7.838	4.57771e-15	3.08828e-14
MYBL2	243.418	-1.16461	0.20978	-5.55161	2.83055e-08	9.67215e-08
NFATC2	1571.21	-1.02953	0.0913211	-11.2737	1.76971e-29	3.59602e-28
RIMS4	704.607	-1.20147	0.234228	-5.1295	2.9052e-07	8.85178e-07
SALL4	144.121	-1.03378	0.186969	-5.52915	3.21782e-08	1.09266e-07
TUBB1	11.3489	-1.23268	0.150945	-8.16643	3.17651e-16	2.38763e-15
SLCO4A1	363.069	1.40346	0.198116	7.08402	1.40036e-12	7.52005e-12
SLC17A9	432.506	1.00587	0.177346	5.67181	1.41299e-08	4.99622e-08
BIRC7	423.786	5.37603	0.323743	16.6059	6.31975e-62	7.22123e-60
NKAIN4	450.615	2.68576	0.205601	13.063	5.3594e-39	2.00828e-37
CHRNA4	143.617	-1.37256	0.328958	-4.17243	3.01366e-05	7.09125e-05
EEF1A2	354.457	3.83501	0.307441	12.474	1.03525e-35	3.14039e-34
ISM1	2855.47	-1.27479	0.179049	-7.11975	1.08126e-12	5.86704e-12
RNF24	3669.85	1.30392	0.0725693	17.968	3.47131e-72	6.01717e-70
TRIB3	1795.39	1.58673	0.242859	6.53355	6.4228e-11	2.90743e-10
SLC52A3	101.395	1.49119	0.136803	10.9002	1.14983e-27	2.0633e-26
RSPO4	996.194	2.30758	0.213825	10.792	3.75731e-27	6.53515e-26
FERMT1	310.299	-1.25787	0.20162	-6.23881	4.40899e-10	1.82943e-09
PAK7	5.76333	-1.67186	0.21501	-7.77574	7.50094e-15	4.96962e-14
E2F1	594.619	1.97036	0.130524	15.0958	1.72456e-51	1.23784e-49
BPI	7.50293	-1.2558	0.216036	-5.81293	6.13872e-09	2.24872e-08
CST4	96.2826	1.03797	0.335946	3.08969	0.00200363	0.00361369
PPP1R16B	715.838	-1.12952	0.141717	-7.97022	1.58386e-15	1.11889e-14
SYNDIG1	338.497	-1.50049	0.206613	-7.26233	3.8049e-13	2.15211e-12
TNNC2	99.4901	1.11642	0.204628	5.45584	4.87413e-08	1.62669e-07
CELF4	304.033	3.22458	0.172989	18.6404	1.51056e-77	3.37637e-75
NOL4	96.6998	-2.44011	0.296838	-8.22035	2.02906e-16	1.55077e-15
VSIG1	63.5622	1.33095	0.209448	6.35454	2.09057e-10	8.96495e-10
CHRDL1	808.346	-2.97445	0.297009	-10.0147	1.31387e-23	1.77136e-22
SRPX	505.28	-1.38835	0.162612	-8.53777	1.36832e-17	1.1595e-16
SYP	120.774	-1.15188	0.101649	-11.3319	9.11595e-30	1.90085e-28
PLP2	4684.66	1.3167	0.115863	11.3643	6.29879e-30	1.32207e-28
RENBP	903.89	1.0661	0.171976	6.19912	5.67798e-10	2.32344e-09
SCML2	120.514	-1.37885	0.113611	-12.1367	6.75335e-34	1.83652e-32
PCSK1N	1385.78	5.02758	0.281605	17.8533	2.72265e-71	4.41884e-69
PHEX	2122.1	2.161	0.297674	7.25961	3.88214e-13	2.19385e-12
PCYT1B	9.96944	1.17237	0.270833	4.32876	1.49951e-05	3.67287e-05
VGLL1	101.059	5.21753	0.371043	14.0618	6.52331e-45	3.30458e-43
CD40LG	61.5983	-1.57592	0.24323	-6.47913	9.22525e-11	4.10816e-10
TIMP1	40747	3.06426	0.187326	16.3578	3.82398e-60	4.05995e-58
KLHL4	49.9503	-2.26864	0.182388	-12.4385	1.61421e-35	4.86191e-34
SRPX2	207.556	1.88412	0.220104	8.56014	1.12729e-17	9.6326e-17
DRP2	10.4319	1.17705	0.30972	3.80038	0.000144475	0.000309436
ARMCX3	21558.3	1.83204	0.155575	11.7759	5.19476e-32	1.24757e-30
HTR2A	7.53354	-1.31443	0.223713	-5.87552	4.21522e-09	1.5749e-08
MLNR	9.56819	-2.16809	0.27665	-7.83692	4.6174e-15	3.11259e-14
CDADC1	761.685	-1.0378	0.0833706	-12.448	1.43361e-35	4.3333e-34
SLC25A15	833.826	-1.64563	0.184675	-8.91094	5.05996e-19	4.76822e-18
TSC22D1	47543.2	1.85858	0.151417	12.2746	1.24021e-34	3.51912e-33
OLFM4	25.659	-1.00591	0.311422	-3.23006	0.00123766	0.00230769
MSLN	116.074	2.73521	0.288542	9.47944	2.55643e-21	2.91196e-20
TSNAXIP1	52.329	-1.19739	0.168126	-7.12203	1.0635e-12	5.7719e-12
CBLN1	1282.18	4.09837	0.275234	14.8905	3.79775e-50	2.57368e-48
CCL22	296.893	1.06339	0.271876	3.91132	9.17948e-05	0.00020239
CCL17	257.943	3.57482	0.309609	11.5463	7.71032e-31	1.72642e-29
SLC7A6	589.572	-1.06651	0.103246	-10.3298	5.16741e-25	7.74534e-24
HAGHL	288.973	1.43582	0.171995	8.34799	6.94336e-17	5.52887e-16
AQP8	11.2159	2.82575	0.29745	9.49992	2.10047e-21	2.40873e-20
AQP9	108.509	1.30228	0.23053	5.64905	1.61338e-08	5.65872e-08
CORO2B	419.818	-1.10336	0.163267	-6.758	1.39911e-11	6.78934e-11
CTSH	23329.8	2.40984	0.158855	15.1701	5.58022e-52	4.0742e-50
CD276	4270.37	1.17127	0.0823692	14.2198	6.90487e-46	3.79188e-44
CEMIP	617.142	1.03255	0.206719	4.99494	5.8855e-07	1.72437e-06
OCA2	279.9	-2.39855	0.284321	-8.43605	3.28251e-17	2.70161e-16
FAM189A1	387.691	-1.72241	0.245717	-7.00975	2.38741e-12	1.25224e-11
SCG3	26.4961	-2.10874	0.191958	-10.9854	4.49187e-28	8.28201e-27
RHOV	257.574	2.21147	0.206024	10.734	7.04425e-27	1.19983e-25
MYEF2	1313.33	1.52127	0.0896008	16.9783	1.18862e-64	1.53883e-62
CA2	721.083	1.30619	0.146483	8.91695	4.79316e-19	4.52518e-18
EYA1	21.617	-2.67009	0.230996	-11.559	6.64826e-31	1.49783e-29
WISP1	121.003	1.44804	0.255591	5.66544	1.46651e-08	5.17422e-08
STMN2	104.941	3.35497	0.315482	10.6344	2.06111e-26	3.41477e-25
TSTA3	4538.21	1.00251	0.0687916	14.5732	4.16153e-48	2.57379e-46
SH2D4A	3553.15	1.21469	0.0796233	15.2555	1.51386e-52	1.12462e-50
SLC39A14	9242.29	-1.028	0.120092	-8.56009	1.12784e-17	9.63408e-17
TUSC3	4073.17	3.20474	0.14139	22.6659	9.71742e-114	1.30321e-110
KCNN4	3004.64	3.51019	0.262238	13.3855	7.35042e-41	3.0654e-39
TULP2	5.47485	-1.20724	0.169079	-7.14008	9.32757e-13	5.10143e-12
DHDH	87.8358	2.98395	0.20365	14.6523	1.30187e-48	8.23147e-47
LHB	6.0431	1.8696	0.256332	7.29366	3.01653e-13	1.72148e-12
SLC17A7	51.3496	-1.88751	0.158844	-11.8828	1.45382e-32	3.61765e-31
KLC3	178.707	2.05844	0.170169	12.0965	1.10254e-33	2.97289e-32
CD37	1052.91	-1.14791	0.203147	-5.65067	1.59828e-08	5.60962e-08
AMH	35.0312	1.01953	0.210731	4.83805	1.31122e-06	3.67843e-06
RETN	45.1876	4.98123	0.374264	13.3094	2.0413e-40	8.34902e-39
FCER2	94.195	-2.67932	0.389767	-6.87415	6.23594e-12	3.13346e-11
ASF1B	447.479	1.32519	0.134339	9.86458	5.92818e-23	7.62524e-22
TNNT1	49.5362	2.56378	0.383191	6.69059	2.22277e-11	1.05452e-10
EPHX3	96.8953	2.58451	0.203941	12.6728	8.36681e-37	2.71932e-35
CNTD2	493.388	1.7437	0.189456	9.20374	3.45708e-20	3.61172e-19
PLD3	28329.4	1.27755	0.0851499	15.0036	6.95767e-51	4.91103e-49
EBI3	288.116	1.18403	0.200668	5.90042	3.62583e-09	1.36308e-08
CLIP3	1435.83	1.96034	0.147723	13.2704	3.43812e-40	1.38399e-38
ZFR2	64.1096	1.62817	0.226303	7.19464	6.2627e-13	3.47744e-12
SLC1A5	2186.06	1.67006	0.163632	10.2062	1.86044e-24	2.67829e-23
APLP1	253.058	1.17577	0.160326	7.33365	2.23964e-13	1.29671e-12
BBC3	961.107	2.12265	0.108248	19.609	1.29433e-85	4.07171e-83
TGFB1	4363.46	1.43814	0.0994728	14.4576	2.24337e-47	1.32938e-45
CD79A	1353.95	-1.42773	0.384047	-3.71758	0.000201137	0.000421837
ICAM5	1067.94	3.81721	0.207255	18.4179	9.43687e-76	1.90842e-73
CNFN	168.234	2.37507	0.172777	13.7464	5.3536e-43	2.42732e-41
SIGLEC6	404.944	4.83654	0.403461	11.9876	4.12519e-33	1.06176e-31
FAM83E	23.1087	1.17355	0.308671	3.80193	0.000143571	0.00030763
PLEKHA4	6670.11	1.49152	0.142695	10.4524	1.42795e-25	2.22814e-24
MAST1	38.2323	1.31702	0.149978	8.78143	1.61416e-18	1.46841e-17
SLC5A5	1248.62	-2.38055	0.434457	-5.47938	4.26818e-08	1.43309e-07
ARRDC2	5094.47	1.08742	0.0945093	11.506	1.23042e-30	2.71449e-29
PDE4C	1148.77	3.50396	0.191587	18.2892	1.00941e-74	1.96341e-72
ISYNA1	3953.38	1.62934	0.106589	15.2862	9.45669e-53	7.04579e-51
COMP	3038.65	4.49263	0.303584	14.7986	1.49498e-49	9.84332e-48
MAG	515.272	1.86168	0.243351	7.65017	2.00709e-14	1.28273e-13
TMEM59L	443.695	3.49097	0.280988	12.4239	1.93811e-35	5.80999e-34
LSR	10167.7	1.04284	0.0739284	14.106	3.48603e-45	1.8315e-43
HPN	5907.62	1.85974	0.166487	11.1705	5.68838e-29	1.11582e-27
SCN1B	1427.91	2.39168	0.136889	17.4717	2.35401e-68	3.52839e-66
PBX4	416.935	-2.1265	0.145723	-14.5928	3.12042e-48	1.9393e-46
ETHE1	2947.87	1.48407	0.119598	12.4088	2.34075e-35	6.97599e-34
PON2	4414.85	1.07452	0.0767901	13.9929	1.72195e-44	8.48683e-43
DLX5	71.9065	1.10142	0.155151	7.099	1.25667e-12	6.77696e-12
MET	28093.7	2.65297	0.153241	17.3124	3.79201e-67	5.55312e-65
EVX1	4.85689	1.02735	0.233385	4.40194	1.07286e-05	2.67596e-05
NOD1	4324.61	2.56063	0.164011	15.6126	5.97931e-55	4.9148e-53
CRHR2	91.597	1.63024	0.179692	9.07243	1.16389e-19	1.16211e-18
NPTX2	126.578	2.68242	0.206257	13.0052	1.14249e-38	4.18274e-37
MEOX2	202.384	-1.27125	0.158193	-8.03606	9.27743e-16	6.68736e-15
AGR2	3507.41	3.54588	0.215781	16.4327	1.1153e-60	1.20931e-58
AHR	8184.35	1.12145	0.124907	8.97827	2.75059e-19	2.64982e-18
LIMK1	4688.63	1.14368	0.0711572	16.0725	3.97514e-58	3.80791e-56
LHX2	7.91823	1.28695	0.321085	4.00812	6.12042e-05	0.000138074
CNTNAP3	46.132	-1.46651	0.19395	-7.56126	3.9918e-14	2.47904e-13
MEGF9	10931.2	1.25469	0.111215	11.2816	1.61806e-29	3.30367e-28
CORO2A	1496.28	1.94099	0.119937	16.1834	6.60757e-59	6.65484e-57
TGFBR1	6843.58	1.70885	0.125346	13.633	2.54742e-42	1.13085e-40
OGN	413.107	-2.2529	0.308032	-7.31386	2.59571e-13	1.49371e-12
TLE4	765.876	-1.55648	0.12291	-12.6636	9.41311e-37	3.03999e-35
SUSD1	948.414	1.0996	0.0991038	11.0955	1.31961e-28	2.52439e-27
AMBP	17.9314	-1.28668	0.268503	-4.79207	1.65066e-06	4.57309e-06
ENG	14646.7	1.16562	0.114937	10.1414	3.62056e-24	5.08015e-23
AK1	2478.11	1.47287	0.112424	13.1011	3.24572e-39	1.23439e-37
NPDC1	5431.36	1.7682	0.110098	16.0603	4.84433e-58	4.57179e-56
PTGDS	1809.83	-1.05092	0.282501	-3.72004	0.000199188	0.000418116
DVL1	6754.17	1.06724	0.0729878	14.6222	2.02629e-48	1.27486e-46
PDLIM1	23202	1.0498	0.116574	9.0054	2.14878e-19	2.09381e-18
CXCL12	3413.38	-1.06984	0.153123	-6.98677	2.81278e-12	1.46599e-11
PKD2L1	15.217	1.03821	0.267819	3.87653	0.000105957	0.000231652
UNC5B	3551.06	2.23109	0.119272	18.7059	4.4325e-78	9.99509e-76
SPOCK2	20417.7	2.55944	0.226692	11.2904	1.46361e-29	2.99552e-28
SFXN3	2878.08	1.01811	0.0741502	13.7304	6.67938e-43	3.01768e-41
PITX3	17.8879	3.75935	0.292588	12.8486	8.75666e-38	3.01933e-36
NEURL1	42.9802	1.37194	0.184889	7.42038	1.16787e-13	6.9627e-13
DKK1	43.0413	1.7575	0.24715	7.11105	1.15162e-12	6.23422e-12
RUNDC3A	378.225	1.11513	0.125023	8.91944	4.68645e-19	4.42936e-18
CSF3	52.0261	-2.23418	0.409312	-5.45838	4.80495e-08	1.60486e-07
RAPGEFL1	381.501	1.06478	0.0940601	11.3202	1.04261e-29	2.16166e-28
RGS9	84.3088	-1.03964	0.175249	-5.93236	2.98612e-09	1.13144e-08
WNT3	508.129	1.54712	0.120379	12.8521	8.37031e-38	2.89395e-36
ASPA	79.6304	-1.00745	0.167745	-6.00585	1.90336e-09	7.38195e-09
HOXB6	49.5999	1.24084	0.158385	7.83432	4.71404e-15	3.17606e-14
ASIC2	4.39662	1.30123	0.267141	4.87096	1.1106e-06	3.13947e-06
CCL2	1056.89	-1.20974	0.19757	-6.12308	9.17853e-10	3.68022e-09
DLX4	46.1882	1.15417	0.169403	6.81317	9.54702e-12	4.71266e-11
COL1A1	60699.8	2.69493	0.265493	10.1507	3.29064e-24	4.6351e-23
ABCC3	5424.83	2.61073	0.15713	16.6151	5.42252e-62	6.22393e-60
HLF	1628.85	-1.38406	0.196782	-7.03344	2.01498e-12	1.06434e-11
EFNB3	145.899	1.35027	0.171162	7.88882	3.05054e-15	2.09743e-14
FAM20A	5950.13	2.63523	0.20285	12.991	1.37558e-38	5.00731e-37
CDR2L	585.099	1.06335	0.0940624	11.3047	1.24339e-29	2.5675e-28
FOXN1	30.3521	-1.30905	0.208338	-6.28327	3.31515e-10	1.3951e-09
RAB34	9312.82	1.17355	0.0819449	14.3212	1.61257e-46	9.17186e-45
CWH43	519.367	-2.05656	0.287335	-7.15736	8.22454e-13	4.51561e-12
NMU	1110.17	5.48215	0.337402	16.2481	2.30318e-59	2.376e-57
AREG	297.918	1.09532	0.259909	4.21426	2.50602e-05	5.96394e-05
GALNT7	5944.78	2.26933	0.113265	20.0356	2.69838e-89	1.02623e-86
SOD3	4899.37	-1.40742	0.210332	-6.6914	2.2104e-11	1.04932e-10
NKX3-2	29.411	1.13758	0.276779	4.11005	3.95566e-05	9.16645e-05
GLRB	347.493	2.07717	0.131671	15.7755	4.58756e-56	3.97604e-54
SNX25	4546.89	1.40177	0.10889	12.8732	6.37245e-38	2.21523e-36
PPARGC1A	1952.71	-1.77405	0.219108	-8.0967	5.64723e-16	4.15528e-15
DDX25	131.278	-2.13445	0.169035	-12.6272	1.49423e-36	4.77722e-35
CRYAB	11333.8	-1.26872	0.16015	-7.92211	2.33521e-15	1.62533e-14
CTSC	17598	2.1638	0.164609	13.1451	1.81671e-39	7.02452e-38
ZBTB16	924.261	-1.87918	0.187661	-10.0137	1.3272e-23	1.78838e-22
CRTAM	72.498	-1.0396	0.232965	-4.46246	8.10249e-06	2.05106e-05
B3GAT1	2699.02	2.03946	0.140961	14.4683	1.92181e-47	1.14415e-45
DTX4	21946.4	3.16396	0.177028	17.8727	1.92557e-71	3.14523e-69
CCND1	30951.7	1.8578	0.0970197	19.1487	9.91907e-82	2.60565e-79
FOLR3	23.5644	-1.61976	0.266374	-6.08075	1.19621e-09	4.73891e-09
UPK2	32.0191	2.94949	0.255489	11.5445	7.87182e-31	1.75949e-29
PVRL1	937.827	1.21321	0.126383	9.59948	8.03525e-22	9.54528e-21
KIAA1549L	105.462	2.25657	0.256782	8.7879	1.52388e-18	1.39026e-17
SLC1A2	72.1134	-1.13546	0.227155	-4.99862	5.77434e-07	1.69297e-06
CD5	301.702	-1.11654	0.231233	-4.82861	1.37491e-06	3.84905e-06
MDK	10974.1	2.64291	0.171767	15.3866	2.01311e-53	1.58321e-51
SLC35F2	2226.2	1.6747	0.105494	15.8748	9.46887e-57	8.43623e-55
CALCA	568.269	-3.35836	0.489086	-6.8666	6.5752e-12	3.29614e-11
POU2AF1	729.072	-1.25417	0.282006	-4.44733	8.69448e-06	2.19264e-05
P3H3	3644.09	1.28715	0.10302	12.4942	8.02877e-36	2.45007e-34
CD69	405.743	-1.35568	0.217727	-6.2265	4.76961e-10	1.97136e-09
TSPAN11	291.577	-1.02738	0.190575	-5.39092	7.00995e-08	2.29796e-07
GLI1	40.9224	-2.21423	0.206832	-10.7054	9.59983e-27	1.62318e-25
PRMT8	428.019	5.00415	0.345989	14.4633	2.0661e-47	1.22719e-45
CUX2	449.917	-1.3107	0.412518	-3.17731	0.0014865	0.00273524
AKAP3	126.539	-1.09906	0.13898	-7.90807	2.61406e-15	1.81002e-14
ART4	95.7933	-2.13364	0.211782	-10.0747	7.14621e-24	9.8269e-23
RERGL	64.5927	-2.10109	0.249244	-8.42982	3.46207e-17	2.84296e-16
CHPT1	7693.59	1.11023	0.095953	11.5706	5.80649e-31	1.31399e-29
GYS2	7.32758	-1.49128	0.193327	-7.71376	1.22167e-14	7.94726e-14
RFX4	11.6436	-1.7567	0.249542	-7.0397	1.92653e-12	1.02016e-11
RSPH4A	69.5426	-1.18701	0.158421	-7.49275	6.74436e-14	4.11525e-13
ADTRP	511.335	2.79215	0.232173	12.0261	2.5901e-33	6.76906e-32
MAN1A1	2036.18	-1.03476	0.117729	-8.78927	1.50531e-18	1.3743e-17
TPD52L1	8618.97	1.86338	0.111488	16.7138	1.04036e-62	1.23876e-60
ULBP1	180.039	2.54283	0.222555	11.4256	3.1138e-30	6.67869e-29
SLC26A8	111.383	1.28703	0.202491	6.356	2.07082e-10	8.88474e-10
GLP1R	120.955	1.87088	0.291796	6.41161	1.4399e-10	6.27825e-10
BMP5	29.343	-1.69264	0.277138	-6.10756	1.01163e-09	4.0397e-09
RBM24	55.0102	-1.55533	0.228548	-6.80527	1.00858e-11	4.96996e-11
TREML2	24.3094	-1.12735	0.249175	-4.52432	6.05911e-06	1.56173e-05
KHDRBS2	299.096	-2.03135	0.219649	-9.24813	2.28451e-20	2.41442e-19
VNN2	90.8012	-1.53432	0.216828	-7.0762	1.48159e-12	7.93283e-12
PERP	14978.7	1.70129	0.126265	13.474	2.22618e-41	9.48585e-40
PDE10A	1061.54	-1.07559	0.169059	-6.36224	1.9883e-10	8.55085e-10
MDFI	658.765	2.78247	0.188105	14.7921	1.64828e-49	1.07969e-47
SMOC2	3157.9	-2.23819	0.214342	-10.4421	1.59192e-25	2.47792e-24
SRF	4554.39	-1.46739	0.0938783	-15.6308	4.4901e-55	3.70266e-53
PCDHB2	275.937	1.58656	0.211093	7.51596	5.64938e-14	3.46705e-13
C7	3076.2	-1.50278	0.281937	-5.33021	9.80982e-08	3.1649e-07
GHR	264.337	-1.75616	0.137857	-12.739	3.59092e-37	1.18986e-35
LOX	1661.39	1.1912	0.218055	5.46285	4.68542e-08	1.56638e-07
GZMK	220.708	-1.34965	0.286128	-4.71694	2.39415e-06	6.49685e-06
SPARC	71343.3	1.0822	0.0897395	12.0593	1.7317e-33	4.58685e-32
ITK	266.701	-1.44146	0.2346	-6.1443	8.03157e-10	3.24022e-09
THBS4	1520.84	1.67222	0.261516	6.39432	1.61263e-10	6.99308e-10
BTNL8	15.318	-1.49864	0.215541	-6.95294	3.57747e-12	1.84418e-11
CDH6	2976.05	3.36186	0.17914	18.7667	1.41438e-78	3.27634e-76
SLC27A6	3888.77	3.49366	0.291107	12.0013	3.49893e-33	9.01479e-32
ST8SIA4	1453.1	1.44565	0.134055	10.7841	4.094e-27	7.11106e-26
PCDH12	1960.99	1.2357	0.110833	11.1491	7.23073e-29	1.40218e-27
FGF1	890.528	1.47531	0.113721	12.973	1.74086e-38	6.29204e-37
LIFR	3211.76	-1.89224	0.178026	-10.629	2.18468e-26	3.61246e-25
DPYSL3	12796.3	1.38065	0.153313	9.00542	2.14833e-19	2.09381e-18
UNC5A	18.3975	-1.47765	0.183498	-8.05265	8.10196e-16	5.86661e-15
CNTN3	145.051	-1.31764	0.210361	-6.26368	3.7599e-10	1.57291e-09
HGD	1674.97	-1.62566	0.249851	-6.50653	7.69091e-11	3.45264e-10
CLDN16	6023.77	5.29448	0.252096	21.0018	6.31378e-98	3.35169e-95
WNT5A	1787.43	1.11428	0.128378	8.6797	3.96828e-18	3.51341e-17
COL7A1	633.442	2.40877	0.232976	10.3391	4.68705e-25	7.07947e-24
C3orf52	1195.27	-1.31319	0.138005	-9.5155	1.80842e-21	2.08509e-20
ROPN1B	32.6621	-1.21268	0.169927	-7.1365	9.57387e-13	5.22716e-12
CSPG5	89.3653	1.28311	0.133301	9.62567	6.23008e-22	7.44949e-21
PLSCR4	1585.95	-1.45081	0.0941581	-15.4082	1.44171e-53	1.14443e-51
PEX5L	18.5604	-1.22307	0.140691	-8.69331	3.52015e-18	3.12751e-17
PLCH1	502.688	-2.14585	0.192778	-11.1312	8.84313e-29	1.70706e-27
CCL20	125.559	3.53474	0.290926	12.15	5.7381e-34	1.5688e-32
ZAP70	315.555	-1.15707	0.218239	-5.30183	1.14647e-07	3.67276e-07
TFCP2L1	3333.14	-2.75654	0.240915	-11.442	2.57987e-30	5.58995e-29
CYTIP	572.201	-1.1671	0.213901	-5.45625	4.86304e-08	1.6232e-07
SLC30A3	440.553	3.85822	0.317808	12.1401	6.47357e-34	1.76232e-32
FNDC4	1646.5	2.54697	0.175385	14.5222	8.77001e-48	5.32068e-46
EVA1A	1167.12	2.8424	0.193463	14.6923	7.22649e-49	4.59198e-47
EFEMP1	5506.89	-1.66366	0.168066	-9.8988	4.21305e-23	5.46325e-22
FN1	844393	5.65763	0.265606	21.3008	1.11527e-100	6.93127e-98
DNAH6	304.51	-1.32063	0.114763	-11.5075	1.20981e-30	2.67133e-29
IGFBP2	2333.11	1.6318	0.144388	11.3015	1.29022e-29	2.65987e-28
KCNJ13	151.198	-1.41438	0.281849	-5.0182	5.21583e-07	1.53718e-06
OTX1	13.0128	1.37307	0.330601	4.15327	3.27753e-05	7.68235e-05
GNLY	928.064	1.61294	0.241024	6.69205	2.20068e-11	1.04501e-10
ST3GAL5	13518.6	1.46992	0.0908842	16.1735	7.75206e-59	7.71603e-57
IL1R2	118.941	1.11024	0.241243	4.60217	4.18115e-06	1.09948e-05
IL18R1	386.59	1.14269	0.201679	5.66591	1.46248e-08	5.16071e-08
FHL2	1331.99	-1.22104	0.147346	-8.28691	1.16227e-16	9.07905e-16
PASK	4847.81	2.16508	0.253386	8.54462	1.28965e-17	1.09648e-16
TPO	99153.6	-1.71254	0.324583	-5.27611	1.31952e-07	4.18819e-07
PROC	68.2608	1.85103	0.178781	10.3536	4.02984e-25	6.10126e-24
QPCT	4606.52	3.44144	0.172914	19.9026	3.86409e-88	1.34878e-85
SDC1	10254.5	1.12868	0.119718	9.42779	4.18813e-21	4.70744e-20
KISS1R	33.9384	3.58863	0.224074	16.0154	9.97658e-58	9.24411e-56
CD207	391.268	2.84847	0.312247	9.12248	7.34212e-20	7.46547e-19
VAX2	10.2502	2.141	0.212434	10.0784	6.88136e-24	9.49116e-23
ATP6V1B1	11.9917	1.50178	0.189287	7.93388	2.12408e-15	1.48447e-14
EPHA4	6624.24	1.30984	0.151096	8.66888	4.36381e-18	3.84888e-17
PAPPA2	64.1376	-1.05668	0.222337	-4.75261	2.00811e-06	5.49547e-06
ANGPTL1	1436.15	-1.76523	0.159569	-11.0625	1.90723e-28	3.58923e-27
CHD5	47.2583	1.46964	0.185304	7.93093	2.17509e-15	1.51887e-14
QSOX1	10055.6	1.67957	0.118829	14.1344	2.33222e-45	1.24065e-43
KIAA1324	1280.61	-1.51389	0.285609	-5.30058	1.15438e-07	3.69727e-07
FBXO2	2150.25	1.51602	0.149826	10.1186	4.56935e-24	6.38331e-23
MAD2L2	1666.31	1.14451	0.091941	12.4484	1.42743e-35	4.31976e-34
RGS2	992.182	-1.21538	0.180297	-6.74099	1.57316e-11	7.60639e-11
CTH	291.71	-1.56527	0.112732	-13.8849	7.825e-44	3.74791e-42
KIF21B	255.713	-1.06831	0.178416	-5.98771	2.12819e-09	8.20772e-09
NID1	3659.98	1.43874	0.110692	12.9977	1.26032e-38	4.60748e-37
NT5C1A	28.5949	4.10522	0.262609	15.6324	4.37734e-55	3.6214e-53
HPCAL4	1124.4	5.15182	0.250807	20.541	9.26392e-94	4.29189e-91
SIPA1L2	3728.24	1.4407	0.0975705	14.7657	2.43821e-49	1.5849e-47
ST6GALNAC5	867.235	5.3509	0.315238	16.9742	1.27502e-64	1.6326e-62
SLAMF1	154.956	-1.09303	0.24561	-4.45028	8.57599e-06	2.16533e-05
CD48	626.84	-1.41535	0.221176	-6.3992	1.56192e-10	6.78157e-10
MFAP2	1033.92	2.344	0.189885	12.3443	5.22638e-35	1.52722e-33
RGS4	707.101	1.91795	0.273996	6.99992	2.56109e-12	1.3403e-11
IGSF21	106.488	1.18058	0.170144	6.93872	3.95655e-12	2.03014e-11
PLA2G2D	194.362	-1.63191	0.353225	-4.62002	3.837e-06	1.01432e-05
GBP3	3931.74	1.11278	0.152875	7.27904	3.362e-13	1.91008e-12
GBP1	4599.15	-1.62747	0.162871	-9.99237	1.64604e-23	2.20404e-22
ECE1	34749.4	1.63216	0.0887904	18.3822	1.8256e-75	3.63423e-73
GALE	4256.34	3.19163	0.135074	23.6288	1.9521e-123	4.14512e-120
CR2	683.089	-2.48305	0.38309	-6.48162	9.0742e-11	4.04442e-10
MPL	21.987	-1.16049	0.100074	-11.5963	4.3016e-31	9.84807e-30
PTCH2	174.66	-1.13375	0.126344	-8.97349	2.87268e-19	2.76326e-18
TNFSF4	185.347	1.08862	0.191387	5.68806	1.28488e-08	4.56116e-08
PROX1	703.377	-2.01507	0.163388	-12.3331	6.01254e-35	1.74892e-33
CHRNB4	40.438	1.35415	0.206187	6.56757	5.11418e-11	2.33963e-10
A4GNT	3.41018	-1.06306	0.205093	-5.18332	2.17973e-07	6.75606e-07
SLC8A2	14.79	1.36632	0.244376	5.59107	2.25674e-08	7.7949e-08
TNNT2	18.7226	1.54312	0.205496	7.50924	5.9473e-14	3.64374e-13
MREG	914.466	1.04726	0.0882415	11.8681	1.7344e-32	4.29905e-31
NRP2	11238.8	2.27325	0.147431	15.4191	1.21863e-53	9.73413e-52
B4GALT6	562.998	1.46772	0.131683	11.1459	7.499e-29	1.45199e-27
LRMP	517.483	-1.17873	0.181051	-6.51051	7.48939e-11	3.36752e-10
ATP10B	197.538	3.01505	0.27092	11.1289	9.07193e-29	1.74725e-27
ELOVL4	154.962	1.37671	0.123572	11.141	7.92483e-29	1.53211e-27
FBXO30	1572.92	-1.04599	0.0855317	-12.2293	2.168e-34	6.05734e-33
CTGF	28088.2	-1.55335	0.183702	-8.45582	2.77143e-17	2.29282e-16
SPP1	3441.62	1.53574	0.242592	6.33054	2.44298e-10	1.04131e-09
PPL	20170.2	1.30451	0.138875	9.39337	5.81117e-21	6.46331e-20
PCDH17	1060.79	1.27537	0.107081	11.9103	1.04612e-32	2.62882e-31
CCND2	21960.6	1.3979	0.0905082	15.445	8.15315e-54	6.57438e-52
ELL2	2918.65	-1.08309	0.0913747	-11.8533	2.06827e-32	5.10674e-31
DNAH7	361.022	-1.38756	0.105835	-13.1105	2.8665e-39	1.09507e-37
RAD23B	17022.6	1.14202	0.0803195	14.2185	7.03706e-46	3.84788e-44
LCN1P1	12.146	1.03958	0.194952	5.33248	9.68795e-08	3.12915e-07
NR4A3	1413.8	-2.18657	0.277706	-7.87369	3.44339e-15	2.35294e-14
NPC2	122971	2.52832	0.121962	20.7304	1.84307e-95	9.39267e-93
BCL11A	271.89	-1.1883	0.136064	-8.73335	2.4724e-18	2.21906e-17
SLC17A5	10068.8	1.01519	0.0976305	10.3983	2.52336e-25	3.85246e-24
C10orf95	248.275	1.31857	0.124304	10.6076	2.74717e-26	4.51617e-25
CRHR1	60.8611	1.21914	0.20317	6.00061	1.96576e-09	7.61006e-09
DUSP1	37443.9	-1.21756	0.157102	-7.75013	9.17972e-15	6.03479e-14
MOB3B	940.802	-1.07618	0.117812	-9.13468	6.56003e-20	6.69964e-19
MTHFD1L	1909.42	1.35133	0.0800702	16.8768	6.66328e-64	8.3229e-62
CCDC170	728.617	-1.09357	0.113774	-9.61181	7.12868e-22	8.50402e-21
TNFSF18	79.0029	2.96699	0.254738	11.6472	2.36997e-31	5.50494e-30
IQSEC3	264.131	1.82131	0.235465	7.73497	1.0343e-14	6.76984e-14
SMAD9	2885.73	-1.45734	0.149665	-9.73733	2.08974e-22	2.58615e-21
TGFBI	6614.91	1.86454	0.16693	11.1696	5.74352e-29	1.12577e-27
MYOT	16.3246	-1.34677	0.22653	-5.94522	2.76082e-09	1.04966e-08
EGR1	53569.3	-1.72928	0.167393	-10.3306	5.12197e-25	7.68175e-24
GLT8D2	973.03	-1.84898	0.186032	-9.93902	2.81577e-23	3.70028e-22
DUSP4	2881.17	2.1533	0.145218	14.828	9.65826e-50	6.44246e-48
CLU	427103	1.58397	0.172097	9.20392	3.45118e-20	3.60703e-19
TNFRSF10B	4458.29	1.14366	0.0686784	16.6525	2.90451e-62	3.34886e-60
ABCC11	201.273	3.95378	0.283981	13.9227	4.61406e-44	2.24372e-42
GJB6	291.248	-1.30868	0.222718	-5.87593	4.20478e-09	1.57146e-08
GJA3	85.7426	1.72234	0.258296	6.6681	2.5914e-11	1.22122e-10
HCRTR1	14.4924	-1.03156	0.121313	-8.50324	1.84367e-17	1.54891e-16
SLITRK3	11.6035	-1.28734	0.273073	-4.71425	2.42604e-06	6.58058e-06
TMEM156	90.3732	-1.25433	0.222716	-5.63196	1.78171e-08	6.2166e-08
CSMD2	78.4823	1.15939	0.170573	6.79704	1.06788e-11	5.24896e-11
CXCR4	3081.37	-1.09064	0.179875	-6.06333	1.3333e-09	5.25993e-09
FLT3	43.8429	-1.26256	0.250511	-5.03995	4.6565e-07	1.38225e-06
XPNPEP2	29.6215	-1.31684	0.237749	-5.53878	3.0458e-08	1.03812e-07
FMOD	5949.9	-1.41379	0.142814	-9.89952	4.18273e-23	5.42669e-22
LY9	161.798	-1.54642	0.263578	-5.86702	4.43688e-09	1.65407e-08
OPN4	14.187	1.17154	0.277784	4.21744	2.47093e-05	5.88373e-05
PTGFR	18.2518	-2.10503	0.299357	-7.03181	2.03868e-12	1.07663e-11
NPY	42.8879	1.36667	0.40719	3.35633	0.000789837	0.00151744
KIAA1045	30.5015	-1.24445	0.181601	-6.85269	7.24752e-12	3.61468e-11
SFTPA1	1302.57	6.97436	0.45531	15.3178	5.81336e-53	4.40864e-51
PLAU	10539.8	3.33306	0.219212	15.2047	3.28934e-52	2.42242e-50
EGR2	6033.85	-2.23483	0.207005	-10.796	3.59367e-27	6.25908e-26
BHLHE41	18116.3	1.28962	0.121095	10.6497	1.74956e-26	2.91375e-25
NECAB1	223.655	-1.64574	0.166166	-9.90423	3.99023e-23	5.19545e-22
CENPK	131.262	1.07105	0.125642	8.52458	1.53362e-17	1.29484e-16
NR4A1	13995.9	-1.54416	0.218234	-7.0757	1.48695e-12	7.95487e-12
COL10A1	684.992	3.50841	0.318952	10.9998	3.83015e-28	7.08759e-27
NRK	340.458	1.95691	0.284813	6.87085	6.38212e-12	3.20187e-11
TNFAIP6	99.2428	1.5345	0.201522	7.61452	2.64669e-14	1.67346e-13
G0S2	1255.02	2.31338	0.232725	9.94042	2.77651e-23	3.65436e-22
KCNJ2	2071	3.85904	0.204169	18.9012	1.11582e-79	2.68228e-77
PFKFB2	6018.06	-1.02915	0.152863	-6.73247	1.66811e-11	8.04566e-11
GPR83	348.601	-1.52661	0.210768	-7.24309	4.38562e-13	2.46743e-12
DAW1	22.3447	1.89514	0.263503	7.19208	6.38125e-13	3.53864e-12
SLPI	7162.74	3.76721	0.285356	13.2018	8.571e-40	3.37554e-38
SLC12A5	106.521	2.67481	0.203621	13.1363	2.04064e-39	7.85462e-38
ARHGAP40	102.464	1.48513	0.360322	4.12169	3.76102e-05	8.74243e-05
SDC4	55909.6	2.41829	0.14693	16.4588	7.25611e-61	8.03883e-59
ZNF831	96.2608	-1.82297	0.240018	-7.59513	3.07478e-14	1.93215e-13
EDN3	1454.46	-1.03944	0.341064	-3.04765	0.00230639	0.00412242
SNAI1	477.399	-1.18294	0.152968	-7.73326	1.04829e-14	6.85787e-14
PMEPA1	3983.41	1.3065	0.0992228	13.1673	1.35358e-39	5.28995e-38
KCNK15	658.384	1.57399	0.162229	9.70225	2.94909e-22	3.62148e-21
IL17C	5.75745	1.55309	0.2324	6.6828	2.34416e-11	1.10963e-10
HIF3A	136.481	-1.23576	0.168857	-7.31835	2.5103e-13	1.44651e-12
GRM4	483.577	5.35945	0.290173	18.4699	3.61055e-76	7.6667e-74
BTN1A1	7.01873	-1.42551	0.206657	-6.89796	5.27559e-12	2.67092e-11
HIST1H1D	9.68344	1.18164	0.237738	4.97032	6.68434e-07	1.94767e-06
UNC5CL	442.959	2.72516	0.176943	15.4014	1.60152e-53	1.26342e-51
SPDEF	11.9095	2.23234	0.225328	9.90709	3.87783e-23	5.05427e-22
APOBEC2	22.9689	1.12686	0.199316	5.65364	1.57088e-08	5.52258e-08
DNAH8	12.0158	-1.22681	0.232177	-5.28393	1.26441e-07	4.02226e-07
TREM1	568.007	2.72165	0.226008	12.0423	2.1298e-33	5.59479e-32
CDKN1A	17754.6	1.03162	0.12992	7.9404	2.01528e-15	1.41114e-14
SOX4	9255.89	1.74823	0.124913	13.9956	1.65774e-44	8.18621e-43
RUNX2	1120.24	2.16849	0.1836	11.8109	3.42674e-32	8.33972e-31
EREG	145.97	4.41641	0.378882	11.6564	2.1277e-31	4.95575e-30
MYRF	555.936	2.61751	0.26355	9.93173	3.0296e-23	3.97719e-22
PIWIL1	842.978	3.58065	0.291267	12.2933	9.8353e-35	2.80957e-33
GPR18	48.0699	-1.94949	0.24474	-7.96556	1.6448e-15	1.16001e-14
ABCC4	777.656	-1.02071	0.180826	-5.64469	1.65482e-08	5.79211e-08
TMEM255A	203.563	1.70499	0.216502	7.87518	3.40253e-15	2.32806e-14
TEKT3	24.0504	-1.12195	0.14916	-7.52181	5.40236e-14	3.32209e-13
TNFSF9	130.591	1.36691	0.265346	5.15143	2.58514e-07	7.93733e-07
GRIA3	110.947	1.71889	0.358749	4.79134	1.65673e-06	4.58762e-06
CD70	127.419	2.28069	0.306937	7.43047	1.08213e-13	6.47574e-13
C3	30694.1	1.43192	0.229067	6.25109	4.07602e-10	1.69874e-09
FOSB	27064	-2.30868	0.275062	-8.39332	4.72597e-17	3.82294e-16
RTN2	351.055	1.34604	0.112343	11.9815	4.44179e-33	1.13979e-31
TGM3	12.9718	2.02191	0.249136	8.11567	4.83096e-16	3.57323e-15
FOXA2	316.9	-1.96645	0.281042	-6.99701	2.61484e-12	1.36731e-11
FAM182A	9.92404	-1.54603	0.207414	-7.45381	9.06827e-14	5.46649e-13
BMP2	2201.1	-2.01974	0.149546	-13.5058	1.44601e-41	6.19257e-40
FLRT3	2403.92	1.45611	0.173304	8.40205	4.38748e-17	3.56383e-16
PCSK2	26148	2.88235	0.279396	10.3163	5.94465e-25	8.8686e-24
GFRA4	30.1812	-1.0134	0.212404	-4.77109	1.83229e-06	5.04415e-06
LAMP5	1145.19	3.47207	0.300768	11.544	7.91621e-31	1.76786e-29
LRRN4	21.9298	1.54103	0.252136	6.11189	9.84597e-10	3.93669e-09
TMEM74B	139.957	1.60842	0.140716	11.4303	2.95225e-30	6.34822e-29
CITED1	13864	4.91199	0.239925	20.473	3.74558e-93	1.67441e-90
BPIFB9P	41.3519	2.94851	0.274393	10.7456	6.21644e-27	1.06452e-25
BPIFB1	25.2446	3.11882	0.353941	8.81169	1.23273e-18	1.13194e-17
AMOT	2917.3	1.10083	0.129518	8.49944	1.90503e-17	1.59678e-16
F10	102.613	-2.23109	0.168372	-13.251	4.45435e-40	1.78181e-38
PROZ	4.9627	-1.15753	0.164938	-7.01797	2.2511e-12	1.1844e-11
CCR7	290.625	-1.75085	0.239507	-7.31021	2.66731e-13	1.53249e-12
NR1D1	3926.46	1.9476	0.162815	11.962	5.61605e-33	1.43677e-31
RRAS	5525.62	1.1144	0.107984	10.3201	5.71933e-25	8.54747e-24
TSKS	10.7919	-1.20653	0.168378	-7.16558	7.74553e-13	4.2618e-12
FLRT1	356.019	-1.48507	0.290342	-5.11491	3.13891e-07	9.51721e-07
DACH2	61.301	3.09485	0.261488	11.8355	2.55705e-32	6.28314e-31
SSX1	298.473	2.96276	0.239879	12.3511	4.80743e-35	1.40964e-33
AIF1L	9166.85	-1.39188	0.120498	-11.5511	7.28632e-31	1.63436e-29
RGS13	47.3052	-2.86362	0.39273	-7.29156	3.06377e-13	1.74727e-12
OMD	249.723	-1.73707	0.302608	-5.74034	9.44887e-09	3.3973e-08
BCL11B	253.133	-1.42298	0.17741	-8.02086	1.0501e-15	7.531e-15
MASP1	52.7787	-2.40217	0.261884	-9.17264	4.61588e-20	4.76956e-19
TSPAN8	54.9521	-1.9044	0.274184	-6.94571	3.76573e-12	1.93613e-11
PLA2G5	145.994	1.40401	0.235427	5.96365	2.46668e-09	9.44455e-09
HIP1	6871.64	1.25197	0.0887219	14.1112	3.242e-45	1.70681e-43
FGL2	1639.72	-1.39569	0.153138	-9.11394	7.94401e-20	8.05497e-19
STEAP4	3925.93	1.03528	0.132229	7.82945	4.90022e-15	3.29801e-14
SPINK2	113.629	1.90692	0.184989	10.3083	6.4627e-25	9.6021e-24
VPREB3	82.4792	-2.67917	0.295474	-9.06735	1.2195e-19	1.21526e-18
MGAT3	2538.2	3.41254	0.222745	15.3204	5.59108e-53	4.25273e-51
CDC42EP1	4983.52	1.50542	0.106925	14.0793	5.09275e-45	2.6163e-43
KRT17	1706.51	4.09908	0.337106	12.1596	5.09994e-34	1.39733e-32
TBC1D27	19.7632	-1.48978	0.295548	-5.04074	4.63732e-07	1.37688e-06
SPECC1	1808.29	1.33002	0.112707	11.8006	3.87518e-32	9.3952e-31
CPA4	5.51671	1.30581	0.258381	5.0538	4.33116e-07	1.29048e-06
CDHR3	166.293	-2.12868	0.122474	-17.3806	1.1576e-67	1.70502e-65
VGF	120.058	2.85026	0.337005	8.4576	2.72928e-17	2.25941e-16
FOXP2	491.508	-1.88022	0.205715	-9.13992	6.25008e-20	6.40106e-19
FLNC	370.806	-1.31854	0.211453	-6.23559	4.50091e-10	1.86605e-09
LRRC4	145.102	1.39532	0.142718	9.77676	1.41672e-22	1.76958e-21
IRF5	856.837	1.17678	0.111592	10.5453	5.33894e-26	8.58307e-25
HOXD1	53.9204	4.55126	0.359548	12.6583	1.00652e-36	3.2342e-35
PDE11A	172.124	-1.64946	0.207491	-7.94957	1.87155e-15	1.31447e-14
DLL4	1438.63	1.14193	0.129124	8.84369	9.26116e-19	8.57811e-18
ALDH1A2	87.1098	-1.52536	0.191007	-7.9859	1.39506e-15	9.89356e-15
SERGEF	4120.94	1.09267	0.132435	8.25057	1.57634e-16	1.21497e-15
FAM64A	51.7273	1.20626	0.139104	8.67164	4.25936e-18	3.76066e-17
MTUS1	7673.63	1.18467	0.0937725	12.6334	1.38092e-36	4.42605e-35
KLK10	5543.89	6.38473	0.296045	21.5667	3.68854e-103	2.84811e-100
FOXA1	29.436	1.68884	0.272413	6.19956	5.66223e-10	2.31737e-09
EGLN3	395.102	1.0573	0.204629	5.16688	2.38028e-07	7.34375e-07
FOXJ1	286.226	-2.3345	0.289974	-8.05072	8.23104e-16	5.95669e-15
CDH15	39.7259	3.18699	0.242019	13.1683	1.33483e-39	5.22471e-38
LPPR3	17.5127	2.98247	0.254216	11.7321	8.73177e-32	2.08328e-30
SYT5	16.761	1.10318	0.259369	4.25332	2.10621e-05	5.06018e-05
TNNI3	16.3528	2.79861	0.32955	8.4922	2.02756e-17	1.69446e-16
PRRG3	87.1894	-1.12083	0.220818	-5.07582	3.85833e-07	1.15759e-06
NXNL2	67.4283	1.62478	0.17986	9.03358	1.66144e-19	1.63267e-18
APOE	36444.3	2.11495	0.235398	8.98457	2.59745e-19	2.50894e-18
APOC1	4958.35	1.62215	0.240238	6.75227	1.4555e-11	7.05086e-11
DPP6	1260.74	-2.76385	0.325977	-8.47865	2.27824e-17	1.89464e-16
KLHDC7B	468.071	1.49632	0.244147	6.12877	8.85611e-10	3.55766e-09
PXDN	2136.19	1.65739	0.133795	12.3875	3.05334e-35	9.03626e-34
GDF15	6166.29	4.20369	0.212284	19.8022	2.84759e-87	9.80532e-85
SULT4A1	24.8532	3.93308	0.328244	11.9822	4.40536e-33	1.13158e-31
TNNT3	43.6177	-2.33255	0.25958	-8.98587	2.56685e-19	2.48031e-18
COL5A1	4708.36	1.93825	0.222178	8.72386	2.68864e-18	2.40722e-17
GATA5	174.065	2.0486	0.407155	5.0315	4.86663e-07	1.44076e-06
FIBCD1	317.742	4.9637	0.295967	16.7711	3.97159e-63	4.77358e-61
NPAS1	83.4294	1.69062	0.144469	11.7023	1.24065e-31	2.92441e-30
PLXNA3	4142.95	1.10126	0.0791821	13.908	5.66718e-44	2.74014e-42
CASZ1	316.535	-1.0535	0.113574	-9.27586	1.76193e-20	1.873e-19
PKDREJ	17.0663	-1.31715	0.11519	-11.4346	2.8083e-30	6.0601e-29
HSD17B3	48.5055	-1.68947	0.203525	-8.30103	1.0321e-16	8.11441e-16
ULBP2	254.83	2.81324	0.152723	18.4205	8.99662e-76	1.83394e-73
AKAP12	3658.13	-1.16773	0.145907	-8.00328	1.21152e-15	8.64729e-15
SYNE1	7061.42	-1.67306	0.143171	-11.6858	1.50709e-31	3.53611e-30
TTLL9	51.9013	-1.02832	0.135938	-7.56464	3.88932e-14	2.41834e-13
COX4I2	438.194	1.51113	0.176723	8.55082	1.22221e-17	1.04123e-16
EDA2R	946.927	1.40868	0.0958631	14.6947	6.96675e-49	4.43799e-47
C1QL1	261.53	4.22322	0.250287	16.8735	7.04771e-64	8.76013e-62
GFAP	100.202	1.34929	0.202852	6.65158	2.89955e-11	1.35965e-10
PYY	32.929	-1.64946	0.181285	-9.09871	9.14123e-20	9.21391e-19
HIGD1B	198.458	2.1919	0.158756	13.8067	2.32149e-43	1.08142e-41
F12	70.5271	1.35028	0.157143	8.59268	8.49648e-18	7.33646e-17
PRR7	139.879	1.0256	0.13901	7.37784	1.60883e-13	9.45014e-13
NFATC1	798.816	-1.13854	0.115915	-9.82222	9.03364e-23	1.1452e-21
C3orf20	7.87689	-1.3672	0.146148	-9.35485	8.37159e-21	9.16308e-20
NAPSA	1046.65	3.46592	0.273734	12.6616	9.64565e-37	3.10722e-35
PDLIM4	7431.67	3.54955	0.214478	16.5497	1.60902e-61	1.81414e-59
KREMEN2	25.8646	1.42506	0.174661	8.15905	3.37683e-16	2.53148e-15
PPP1R1B	711.195	4.85679	0.254242	19.1031	2.38138e-81	6.1293e-79
LGALS3	21692.3	2.66345	0.165589	16.0847	3.26629e-58	3.16457e-56
PODNL1	190.485	1.77297	0.25734	6.88958	5.59568e-12	2.82344e-11
RTBDN	13.6106	2.93661	0.315846	9.29759	1.43667e-20	1.53492e-19
MATN3	117.462	1.8453	0.197292	9.35312	8.50956e-21	9.3061e-20
FCRLA	148.756	-2.14445	0.405155	-5.29292	1.20378e-07	3.84333e-07
EMILIN2	3266.36	1.91826	0.134759	14.2347	5.57739e-46	3.08281e-44
RAMP1	562.993	2.27225	0.238722	9.5184	1.7586e-21	2.0304e-20
PTPRE	4178.56	2.38873	0.163909	14.5735	4.14158e-48	2.56768e-46
ITGB4	6724.8	2.05132	0.165382	12.4035	2.50238e-35	7.44898e-34
TRIM47	2415.35	1.56307	0.0955408	16.3603	3.67446e-60	3.91753e-58
SLC52A1	91.1704	1.28985	0.206865	6.23519	4.51218e-10	1.87012e-09
DLG4	2178.69	1.55338	0.0851386	18.2453	2.25519e-74	4.32063e-72
RGS22	17.0189	-1.21375	0.182909	-6.63583	3.22676e-11	1.50478e-10
MATN2	12935.8	-2.19902	0.170207	-12.9197	3.48526e-38	1.23516e-36
REEP2	281.987	1.53343	0.153358	9.99903	1.53895e-23	2.06389e-22
SNAP25	226.295	1.68946	0.209039	8.08203	6.37e-16	4.66379e-15
ACY3	30.76	-1.36973	0.230036	-5.95442	2.60992e-09	9.96455e-09
ALDH3B2	29.7831	4.32615	0.320344	13.5047	1.46752e-41	6.27414e-40
VSTM2L	817.241	2.63077	0.204971	12.8348	1.04624e-37	3.59775e-36
PDE6A	9.08717	1.3681	0.207158	6.60414	3.99819e-11	1.84662e-10
ATP8A2	101.793	1.11322	0.178959	6.22051	4.95529e-10	2.04446e-09
WASF3	1596.04	-1.33754	0.134103	-9.974	1.98085e-23	2.63572e-22
CHRM3	348.832	1.23059	0.165479	7.43651	1.03381e-13	6.20114e-13
MYH10	13424.2	1.37799	0.118384	11.64	2.57911e-31	5.9744e-30
CHI3L1	24935.9	4.91393	0.312861	15.7065	1.36574e-55	1.16389e-53
MYBPH	126.244	4.06356	0.291706	13.9303	4.14497e-44	2.01946e-42
CHIT1	2233.55	1.56228	0.286514	5.45273	4.96036e-08	1.65417e-07
CCNA1	141.672	2.71294	0.229892	11.801	3.85863e-32	9.36398e-31
TRPC4	71.1473	1.69719	0.138889	12.2197	2.43858e-34	6.79097e-33
POSTN	6675.59	2.9642	0.256177	11.5709	5.78778e-31	1.31092e-29
KL	468.325	1.76895	0.129545	13.6551	1.88205e-42	8.3987e-41
STARD13	2351.79	-1.31286	0.105655	-12.4259	1.89178e-35	5.6778e-34
IRS4	54.3022	-2.21414	0.32003	-6.91852	4.56377e-12	2.32626e-11
BEX1	717.739	-1.58003	0.240707	-6.56412	5.23424e-11	2.39278e-10
MYH11	2856.4	-1.28293	0.189456	-6.77166	1.27313e-11	6.20755e-11
GGT2	186.193	1.89478	0.176216	10.7526	5.75967e-27	9.88298e-26
SEC14L4	14.5451	1.31034	0.28973	4.52261	6.1081e-06	1.57356e-05
LRRIQ1	135.102	-1.45114	0.125808	-11.5346	8.83444e-31	1.96603e-29
ARNTL	4303.36	1.72676	0.161123	10.717	8.46986e-27	1.43498e-25
LYVE1	377.551	-3.04418	0.176245	-17.2725	7.58301e-67	1.09786e-64
MICALCL	234.497	1.37466	0.187712	7.32326	2.42027e-13	1.39716e-12
MICAL2	3760.06	1.28035	0.13698	9.347	9.0172e-21	9.81911e-20
CATSPERB	22.4135	-1.0265	0.14819	-6.92692	4.30091e-12	2.19791e-11
LOXL2	1220.24	1.84342	0.13034	14.1432	2.05857e-45	1.1043e-43
ADAMDEC1	164.519	-1.09182	0.31278	-3.4907	0.000481763	0.000959122
MRO	359.926	-2.28409	0.283139	-8.06702	7.20375e-16	5.24604e-15
IRAK2	849.522	1.0738	0.108826	9.86714	5.77893e-23	7.43702e-22
BHLHE40	20545.6	1.51595	0.145334	10.4308	1.79381e-25	2.77186e-24
TSPAN2	179.542	-1.31228	0.143128	-9.16855	4.79414e-20	4.94373e-19
GSTM5	133.426	-2.10347	0.217086	-9.68958	3.33884e-22	4.07652e-21
VTCN1	407.881	6.03823	0.383556	15.7428	7.70068e-56	6.65156e-54
PLEKHA8P1	168.362	1.25195	0.115672	10.8233	2.66992e-27	4.68865e-26
SAA2	35.5651	3.12157	0.368108	8.48004	2.25125e-17	1.87403e-16
ERN2	7.96719	2.23484	0.315307	7.08783	1.36233e-12	7.32351e-12
SOX5	127.353	-1.6279	0.136497	-11.9263	8.63303e-33	2.18449e-31
SPX	772.732	-1.9595	0.232592	-8.42461	3.61961e-17	2.96755e-16
LRP4	13428.2	4.48138	0.179025	25.0321	2.73435e-138	1.39348e-134
DDB2	1844.99	1.35411	0.0812845	16.6589	2.60717e-62	3.01969e-60
SPOCD1	147.042	3.15711	0.22856	13.813	2.12666e-43	9.943e-42
CYP2J2	41.6849	1.0082	0.140278	7.18717	6.61474e-13	3.66016e-12
DSC2	1948.7	1.27496	0.156689	8.13687	4.05641e-16	3.01697e-15
DSC3	468.049	3.95416	0.344883	11.4652	1.97241e-30	4.31038e-29
APLNR	2598.16	1.34552	0.127288	10.5707	4.07427e-26	6.61672e-25
C5AR2	202.595	2.01827	0.131933	15.2977	7.91987e-53	5.91807e-51
PDGFRA	549.069	-1.13993	0.217614	-5.23831	1.62053e-07	5.09157e-07
CLDN10	1057.44	6.28922	0.346985	18.1253	2.01141e-73	3.6609e-71
ANXA1	71127.5	1.35353	0.144396	9.37372	7.00233e-21	7.73185e-20
MSI1	156.842	1.56972	0.265717	5.90748	3.47383e-09	1.30826e-08
HRK	795.617	2.60668	0.214689	12.1416	6.35436e-34	1.73172e-32
RNFT2	277.507	1.1276	0.0865836	13.0232	9.02901e-39	3.32469e-37
CCDC146	815.098	-1.61671	0.131945	-12.2529	1.62138e-34	4.58539e-33
KCP	640.804	2.96872	0.180493	16.4479	8.68917e-61	9.50252e-59
BAI3	142.547	1.30421	0.187011	6.97397	3.08114e-12	1.60095e-11
HTR1B	7.52677	1.2709	0.206958	6.14086	8.20739e-10	3.3054e-09
NT5E	7004.8	1.55286	0.166516	9.32557	1.10385e-20	1.19487e-19
MRAP2	15.167	-1.16355	0.232592	-5.00255	5.65771e-07	1.66069e-06
EPHA7	6.54963	-1.54079	0.206163	-7.47366	7.79964e-14	4.73197e-13
EHF	778.264	1.17348	0.225261	5.20943	1.89426e-07	5.91514e-07
ELF5	8.4042	1.36078	0.226662	6.00357	1.93026e-09	7.48286e-09
PRPH	47.4165	1.47211	0.196813	7.47976	7.44604e-14	4.52714e-13
GLS2	95.6141	1.69196	0.122539	13.8075	2.29722e-43	1.07208e-41
ITGA7	2019.2	1.21364	0.10351	11.7249	9.50481e-32	2.25925e-30
TESPA1	155.126	-1.25496	0.206889	-6.06587	1.31239e-09	5.17984e-09
RDH5	349.642	2.92493	0.186522	15.6814	2.02811e-55	1.69994e-53
KRT87P	111.746	-1.67176	0.166146	-10.062	8.1332e-24	1.11361e-22
HEY2	1155.67	2.14602	0.118002	18.1863	6.62949e-74	1.2421e-71
STX11	448.947	-1.13882	0.142361	-7.9995	1.24921e-15	8.89632e-15
DYSF	3396.76	1.44775	0.0941182	15.3822	2.15412e-53	1.6889e-51
CPM	1587.02	1.06689	0.117416	9.08645	1.0233e-19	1.02656e-18
FHOD1	3889.38	1.47262	0.0863453	17.055	3.20605e-65	4.3224e-63
SLC9A5	213.094	1.88638	0.129757	14.5378	6.97848e-48	4.29514e-46
AGT	523.589	1.35938	0.1888	7.20012	6.01611e-13	3.34928e-12
PCNXL2	2423.84	1.15579	0.119389	9.68087	3.63594e-22	4.42654e-21
RGS8	525.686	-2.26796	0.360507	-6.29102	3.15386e-10	1.3303e-09
FAM129A	2828.76	1.10531	0.164662	6.71259	1.91204e-11	9.15113e-11
WNT10A	534.529	2.89051	0.27967	10.3354	4.87154e-25	7.33639e-24
STAB2	43.6612	-3.15788	0.234899	-13.4435	3.36018e-41	1.41522e-39
USP44	96.5464	-1.01915	0.120559	-8.45357	2.8254e-17	2.33368e-16
PLXNC1	4682.35	2.34405	0.172025	13.6263	2.79572e-42	1.23892e-40
DRAM1	1967.83	1.542	0.128422	12.0073	3.25452e-33	8.39358e-32
TBC1D4	2739.46	-1.74537	0.121618	-14.3513	1.04606e-46	6.03048e-45
SCEL	4314.25	4.20331	0.204601	20.544	8.71356e-94	4.11167e-91
TNS3	6451.94	-1.32615	0.0976841	-13.5759	5.5673e-42	2.43746e-40
RAPGEF5	2031.36	1.56027	0.102608	15.2061	3.21953e-52	2.37788e-50
IL6	306.952	-1.44911	0.30347	-4.77513	1.79588e-06	4.9498e-06
MYO1G	2487.67	1.85257	0.242737	7.63199	2.31152e-14	1.46882e-13
ADAMTS7	345.012	1.37432	0.113964	12.0593	1.73351e-33	4.58687e-32
ABHD17C	1887.69	1.27581	0.0924457	13.8007	2.52441e-43	1.17167e-41
LIMD2	972.038	-1.02664	0.200205	-5.12793	2.9294e-07	8.9223e-07
BRIP1	88.5583	1.0583	0.147572	7.17137	7.4253e-13	4.0909e-12
GALNT5	276.003	3.50111	0.265407	13.1915	9.82443e-40	3.86321e-38
BLK	119.386	-2.26186	0.31904	-7.08958	1.34517e-12	7.23431e-12
IL1RN	1036.06	1.50732	0.202136	7.45696	8.85435e-14	5.34386e-13
IL36RN	78.1295	3.83378	0.238658	16.0639	4.56927e-58	4.34438e-56
TMOD1	793.825	-1.41168	0.187124	-7.5441	4.55435e-14	2.81605e-13
DAB2IP	8222.41	1.01931	0.0811578	12.5596	3.52018e-36	1.10465e-34
CDK5RAP2	7017.44	1.00961	0.129694	7.78457	6.99493e-15	4.64645e-14
KIF12	1354.17	-1.00874	0.139568	-7.22764	4.91475e-13	2.75843e-12
GARNL3	419.686	-1.17678	0.0964499	-12.201	3.07068e-34	8.48633e-33
WDR38	11.482	-1.4552	0.175762	-8.27936	1.23838e-16	9.64694e-16
GABBR2	4007.32	2.68319	0.194555	13.7914	2.87051e-43	1.32747e-41
IL33	573.795	-1.22741	0.148792	-8.24917	1.59501e-16	1.22898e-15
CCL21	3017.79	-3.29607	0.380217	-8.66892	4.3625e-18	3.84888e-17
SIT1	121.667	-1.10241	0.239715	-4.59884	4.24853e-06	1.11628e-05
DMRT1	65.3716	1.41893	0.285885	4.96328	6.93133e-07	2.01457e-06
CD72	232.188	-1.09405	0.154099	-7.09964	1.2508e-12	6.7482e-12
IGFBPL1	194.085	-2.44078	0.257851	-9.46586	2.9116e-21	3.30617e-20
TMEM63B	3340.6	1.04409	0.0845303	12.3517	4.77011e-35	1.40031e-33
CAPN11	48.6257	1.44041	0.132542	10.8676	1.64552e-27	2.91988e-26
KIAA0319	33.9807	1.53527	0.198153	7.74789	9.34346e-15	6.13926e-14
FGFBP1	465.998	1.638	0.322099	5.08539	3.66868e-07	1.10368e-06
FHDC1	2673.85	-1.39599	0.114481	-12.1941	3.34155e-34	9.22492e-33
TLR2	995.915	1.0834	0.14128	7.66847	1.74061e-14	1.11888e-13
TTC29	6.46174	-1.84837	0.261943	-7.05638	1.70891e-12	9.08886e-12
TMPRSS4	4189.29	6.3077	0.294231	21.4379	5.92008e-102	4.07702e-99
MMP7	1131.56	4.12821	0.354672	11.6395	2.59451e-31	6.0046e-30
TRIM29	1096	3.53305	0.269932	13.0887	3.82076e-39	1.45092e-37
POU2F3	637.8	1.71104	0.137339	12.4586	1.25623e-35	3.80619e-34
UNC13C	94.1228	-1.54139	0.205776	-7.49065	6.85338e-14	4.17877e-13
ITGA11	515.977	1.09142	0.193559	5.63872	1.71321e-08	5.98743e-08
ITPKA	64.175	1.89108	0.172352	10.9722	5.20133e-28	9.55553e-27
STRA6	1708.57	5.36043	0.253981	21.1056	7.06506e-99	4.18662e-96
GCOM1	6.11735	-1.1349	0.187506	-6.05258	1.42543e-09	5.60862e-09
CLCA2	41.2266	3.30655	0.347785	9.50743	1.95424e-21	2.24508e-20
LHCGR	26.2673	-1.31338	0.303951	-4.32104	1.55298e-05	3.79511e-05
CYP1B1	5777.71	3.0473	0.237551	12.828	1.14316e-37	3.90993e-36
ABCG5	5.42132	-1.18945	0.155601	-7.64423	2.10196e-14	1.34067e-13
TRIM54	267.413	2.89298	0.207232	13.9601	2.73078e-44	1.33813e-42
DUSP5	10757.4	2.24901	0.197785	11.371	5.8337e-30	1.23257e-28
ENTPD1	14898.7	2.4891	0.118227	21.0536	2.11904e-98	1.19989e-95
GPR87	35.6665	3.98035	0.343316	11.5938	4.42967e-31	1.01231e-29
PLA2G12B	151.566	5.71316	0.284691	20.068	1.40647e-89	5.43004e-87
OIT3	146.673	3.32016	0.194745	17.0487	3.57288e-65	4.79161e-63
ADAMTS14	316.473	3.78229	0.263617	14.3477	1.1017e-46	6.31988e-45
AOX1	456.962	-2.68801	0.259626	-10.3534	4.0387e-25	6.11105e-24
ATIC	4790.02	1.0322	0.0804399	12.832	1.08535e-37	3.7222e-36
CCDC54	2.47406	-1.17071	0.134361	-8.71312	2.95625e-18	2.63754e-17
SHF	1208.11	1.1065	0.111433	9.92974	3.09046e-23	4.0529e-22
HCN4	291.728	4.59927	0.215802	21.3125	8.69756e-101	5.54057e-98
ARHGAP24	1627.63	-1.58178	0.174394	-9.07014	1.18865e-19	1.18544e-18
PRKG2	33.5759	-1.83348	0.256288	-7.15397	8.43022e-13	4.62455e-12
BMPR1B	24.8973	-1.38197	0.239075	-5.78047	7.44925e-09	2.70275e-08
MMRN1	597.682	-3.15617	0.201094	-15.695	1.63702e-55	1.39043e-53
PDE5A	15314.9	2.5055	0.165455	15.1431	8.41827e-52	6.09392e-50
FRAS1	2445.26	-1.56665	0.154164	-10.1623	2.92163e-24	4.1428e-23
MTTP	9.86582	-1.20538	0.212081	-5.68361	1.31881e-08	4.67641e-08
B4GALNT3	2030.79	1.81963	0.13753	13.2308	5.82941e-40	2.3101e-38
ERP27	1501.94	1.96035	0.17551	11.1694	5.75519e-29	1.12719e-27
SLCO1C1	76.0338	1.08214	0.15287	7.0788	1.45404e-12	7.79188e-12
TMEM117	660.252	1.31935	0.0890376	14.8179	1.1227e-49	7.43054e-48
PRICKLE1	2494.98	1.33078	0.142166	9.36075	7.9169e-21	8.68779e-20
KLRG1	69.2028	-1.10071	0.124496	-8.84137	9.4555e-19	8.74222e-18
PIANP	204.556	2.27781	0.201944	11.2794	1.65826e-29	3.37224e-28
AMIGO2	2075.05	2.4774	0.150542	16.4565	7.53238e-61	8.30877e-59
COL2A1	7.99531	1.99109	0.278576	7.14741	8.84321e-13	4.84276e-12
LGR5	24.9086	1.23285	0.33216	3.71162	0.000205938	0.000431503
PTPRQ	125.645	-2.30413	0.280726	-8.20777	2.25332e-16	1.71547e-15
DUSP6	25992.6	2.42113	0.143996	16.8138	1.93344e-63	2.346e-61
TMEM132B	456.219	-1.02359	0.150727	-6.79105	1.11323e-11	5.46238e-11
GPR84	56.0652	1.05944	0.179036	5.91748	3.26905e-09	1.23442e-08
SMIM2	4.21644	1.1124	0.202991	5.48007	4.25155e-08	1.42826e-07
CDH24	706.175	1.40613	0.0871951	16.1262	1.66913e-58	1.62954e-56
NOVA1	631.492	1.21239	0.233365	5.19524	2.0446e-07	6.36046e-07
RTN1	323.309	-1.02703	0.139206	-7.37774	1.60996e-13	9.45455e-13
SYT16	18.2539	-1.4583	0.159813	-9.12505	7.17006e-20	7.30509e-19
RDH12	100.034	-1.36147	0.188382	-7.22715	4.93228e-13	2.76766e-12
RAB15	1850.26	1.21718	0.0975533	12.477	9.96222e-36	3.03119e-34
AK7	148.503	-1.08974	0.12086	-9.01653	1.94147e-19	1.89979e-18
FBLN5	1887.91	-1.15891	0.116926	-9.91152	3.70972e-23	4.84259e-22
SORD	12877.3	-1.04001	0.130222	-7.98642	1.38916e-15	9.85446e-15
FGF7	341.131	-1.2207	0.263895	-4.6257	3.73339e-06	9.88779e-06
HDC	11.4875	1.40563	0.263368	5.33712	9.44341e-08	3.05481e-07
PCSK6	72.029	-1.37498	0.119079	-11.5468	7.66292e-31	1.71732e-29
CCDC33	12.5562	1.0123	0.193151	5.241	1.59712e-07	5.02105e-07
NTRK3	599.122	1.64993	0.202732	8.1385	4.00192e-16	2.97992e-15
MFGE8	16223	2.29976	0.136222	16.8825	6.05574e-64	7.60129e-62
ST8SIA2	80.2755	1.74875	0.238849	7.32158	2.45065e-13	1.41375e-12
MCTP2	3067.41	1.23056	0.0795484	15.4693	5.58768e-54	4.51999e-52
SH3GL3	7.46658	1.14329	0.274569	4.16394	3.12806e-05	7.34618e-05
SLC5A2	79.3961	1.76076	0.140676	12.5164	6.0703e-36	1.86358e-34
TGFB1I1	2304.78	1.08851	0.0734459	14.8205	1.07903e-49	7.16009e-48
ADAMTS18	93.077	2.54216	0.223692	11.3645	6.27973e-30	1.31916e-28
CMTM3	2636.54	1.37369	0.111542	12.3155	7.47573e-35	2.15729e-33
CDH11	2134.22	1.72906	0.230937	7.48714	7.03912e-14	4.28895e-13
CDH13	1289.45	2.03551	0.127216	16.0005	1.26777e-57	1.17044e-55
IRF8	746.255	-1.67649	0.207781	-8.06856	7.1134e-16	5.18765e-15
TOB1	4369.18	-1.23206	0.122041	-10.0955	5.78337e-24	8.01774e-23
ABCA8	951.034	-1.03516	0.17032	-6.07774	1.21886e-09	4.82564e-09
SLMO1	334.072	2.0147	0.11752	17.1435	7.02747e-66	9.8932e-64
IMPA2	1303.99	-1.01076	0.109973	-9.19095	3.89392e-20	4.05315e-19
ASXL3	143.838	-2.19516	0.277084	-7.92235	2.33056e-15	1.62254e-14
TMC6	5722.53	2.04902	0.134857	15.1941	3.87206e-52	2.83517e-50
MAPK4	513.542	-2.53827	0.278824	-9.10348	8.74853e-20	8.83907e-19
FBXO15	77.8598	-1.25509	0.136797	-9.17485	4.52224e-20	4.67849e-19
PMAIP1	425.276	1.37608	0.192935	7.13237	9.86552e-13	5.37718e-12
GRB7	2296.27	2.29183	0.134094	17.0912	1.72704e-65	2.36595e-63
PNMT	117.975	2.86396	0.211581	13.536	9.58646e-42	4.14724e-40
STAC2	20.4974	2.05279	0.246831	8.31657	9.05443e-17	7.13628e-16
SAMD1	2663.35	1.23183	0.0718467	17.1453	6.81469e-66	9.64695e-64
PPAP2C	1832.64	1.93544	0.173505	11.155	6.77054e-29	1.31795e-27
WTIP	2120.11	1.42961	0.125604	11.3819	5.14491e-30	1.09066e-28
SLC6A3	41.564	-2.10106	0.239806	-8.76149	1.9269e-18	1.74421e-17
CACNG8	16.5409	1.41264	0.168664	8.37543	5.50214e-17	4.4283e-16
FBN3	1567.02	1.42399	0.171723	8.29235	1.11033e-16	8.69193e-16
SLC47A1	2086.61	1.18445	0.12054	9.82621	8.68259e-23	1.10125e-21
CFAP74	30.1708	1.61679	0.176904	9.13936	6.28226e-20	6.42892e-19
PRDM16	1765.26	-1.11466	0.115706	-9.63355	5.77022e-22	6.92236e-21
EFHD2	14326.3	1.16632	0.115723	10.0785	6.87482e-24	9.48957e-23
MYOM3	115.119	1.87859	0.159893	11.749	7.1428e-32	1.70737e-30
SH3BGRL3	11321.6	1.0402	0.109316	9.51551	1.80828e-21	2.08509e-20
MAP3K6	2920	1.42177	0.085237	16.6802	1.82594e-62	2.15401e-60
FCN3	280.418	1.63427	0.153225	10.6658	1.47054e-26	2.46195e-25
SYTL1	4079.34	1.92333	0.121626	15.8135	2.51094e-56	2.19867e-54
CYR61	22179.1	-1.75599	0.176304	-9.96001	2.28034e-23	3.02003e-22
CYP4B1	2409.81	1.43992	0.208452	6.90771	4.92539e-12	2.50207e-11
IGSF3	3854.71	1.25599	0.129935	9.66631	4.19217e-22	5.08428e-21
PROK1	10.0689	1.19856	0.2317	5.17291	2.30475e-07	7.12364e-07
GPR161	753.118	1.21571	0.107155	11.3453	7.82735e-30	1.63886e-28
RXRG	5256.3	5.03333	0.222222	22.65	1.39561e-113	1.77808e-110
DPT	1067.8	-3.28707	0.308514	-10.6545	1.66104e-26	2.77359e-25
PVRL4	1778.15	4.67129	0.211901	22.0446	1.07596e-107	1.01542e-104
FCGR2A	1101.15	1.03802	0.155237	6.68669	2.28281e-11	1.0818e-10
CRABP2	4930.28	2.32436	0.202387	11.4847	1.57465e-30	3.45596e-29
XPR1	7890.72	1.64775	0.100162	16.4508	8.28257e-61	9.09691e-59
RGS16	5333.93	-1.46893	0.152535	-9.63009	5.96769e-22	7.14916e-21
FAM163A	72.5322	-2.09416	0.310322	-6.74835	1.49536e-11	7.2371e-11
ECM1	10630.1	4.81756	0.298631	16.1321	1.51674e-58	1.48646e-56
DTL	254.975	1.15912	0.136991	8.46128	2.64463e-17	2.1929e-16
SUSD4	588.752	1.75186	0.159032	11.0158	3.20821e-28	5.96063e-27
HHIPL2	163.258	-1.05088	0.33808	-3.10838	0.00188116	0.00340584
EFNA3	172.062	1.21202	0.104695	11.5767	5.41181e-31	1.22795e-29
MBOAT2	3587.53	1.19852	0.120492	9.94685	2.603e-23	3.43485e-22
REN	115.292	5.17704	0.245943	21.0497	2.30029e-98	1.27421e-95
ETNK2	3100.77	1.56026	0.133297	11.7051	1.20032e-31	2.8346e-30
OSR1	83.4121	-2.23729	0.218049	-10.2605	1.06141e-24	1.55347e-23
MALL	613.554	1.05167	0.167193	6.29017	3.17115e-10	1.33693e-09
C1QL2	130.623	2.71922	0.387267	7.02157	2.19385e-12	1.15523e-11
FBLN7	1070.07	-1.19837	0.122442	-9.78722	1.27765e-22	1.59979e-21
CNGA3	30.8695	2.26663	0.219632	10.3202	5.71249e-25	8.54226e-24
GALNT13	24.3648	2.48262	0.315215	7.87593	3.38216e-15	2.31544e-14
ZNF385B	31.1221	-1.01038	0.270031	-3.74173	0.000182755	0.000385591
TMEFF2	19.1565	-1.06376	0.192309	-5.53152	3.17459e-08	1.07899e-07
FAM171B	456.025	1.05732	0.177899	5.94337	2.79214e-09	1.06078e-08
UNC80	66.6628	-1.65652	0.187327	-8.84295	9.32216e-19	8.62833e-18
ABCA12	44.4679	1.64797	0.184683	8.92322	4.5294e-19	4.29207e-18
TRPM8	8.20387	2.31286	0.325777	7.09953	1.2518e-12	6.75212e-12
HES6	920.724	2.45251	0.171957	14.2623	3.75789e-46	2.09072e-44
2024-03-04	44.2779	3.81163	0.235849	16.1613	9.45267e-59	9.37212e-57
ACKR2	71.0928	-1.7205	0.13159	-13.0747	4.59533e-39	1.72959e-37
STAC	375.416	3.17535	0.224972	14.1144	3.09607e-45	1.63335e-43
IL17RD	798.028	2.13497	0.151188	14.1213	2.80935e-45	1.48516e-43
LRIG1	2746.5	-1.37121	0.0995041	-13.7804	3.3446e-43	1.53833e-41
COL8A1	18817.8	1.614	0.118857	13.5794	5.30743e-42	2.32769e-40
MYH15	20.6724	-2.68995	0.210783	-12.7617	2.6841e-37	8.97554e-36
PHLDB2	1622.54	1.06372	0.132465	8.03024	9.72814e-16	6.99049e-15
TAGLN3	91.694	2.49477	0.315449	7.90864	2.60224e-15	1.80331e-14
TMEM108	1280.95	1.74598	0.159845	10.923	8.95066e-28	1.61868e-26
AGTR1	151.676	-1.13392	0.264369	-4.28916	1.79351e-05	4.34869e-05
STXBP5L	500.122	-2.26742	0.295396	-7.67586	1.64309e-14	1.05994e-13
EAF2	146.082	-1.09303	0.152864	-7.15031	8.65805e-13	4.7434e-12
MUC4	154.371	1.42545	0.234207	6.08628	1.15567e-09	4.5847e-09
VWA5B2	117.744	1.28445	0.165428	7.76439	8.20411e-15	5.41718e-14
EPHA5	98.1921	-2.60251	0.355953	-7.31138	2.64415e-13	1.52021e-12
CORIN	75.6741	1.03001	0.203113	5.07115	3.95426e-07	1.18456e-06
SLC10A4	38.2634	1.01493	0.185607	5.46819	4.54645e-08	1.52111e-07
SNCA	283.999	-1.09084	0.128072	-8.51743	1.63135e-17	1.37507e-16
ANK2	1113.21	-2.23346	0.199745	-11.1815	5.02091e-29	9.90232e-28
RNF175	71.9896	1.31704	0.181195	7.26862	3.63172e-13	2.05827e-12
NKD2	110.378	1.82123	0.219416	8.30033	1.03821e-16	8.15598e-16
PLK2	2504.97	1.24765	0.114592	10.8878	1.31838e-27	2.35415e-26
HAPLN1	211.335	5.33173	0.254366	20.9609	1.49288e-97	7.76329e-95
IQGAP2	3134.9	-1.10583	0.190003	-5.8201	5.88141e-09	2.16005e-08
SPATA9	62.5646	1.68242	0.105606	15.9311	3.85328e-57	3.49415e-55
CXCL14	17959	3.69432	0.338034	10.9288	8.39096e-28	1.52178e-26
SLC25A48	56.254	3.40529	0.242565	14.0387	9.04025e-45	4.54349e-43
TIMD4	67.1872	-1.55328	0.212619	-7.30546	2.76311e-13	1.58467e-12
GABRB2	5768.91	7.10711	0.238999	29.737	2.5534e-194	6.50632e-190
PSD2	56.8221	2.19442	0.204116	10.7509	5.87125e-27	1.00677e-25
LRRTM2	16.443	-1.30971	0.143374	-9.13493	6.54474e-20	6.68671e-19
GFRA3	8.3262	-1.53191	0.215553	-7.10688	1.18695e-12	6.41729e-12
PLA2G7	982.696	-1.18181	0.154735	-7.63761	2.21295e-14	1.40854e-13
TNFRSF21	2574.17	1.86101	0.157838	11.7906	4.36439e-32	1.05511e-30
HMGCLL1	17.5165	-1.19833	0.185948	-6.44444	1.16027e-10	5.11237e-10
SCUBE3	4771.94	-1.34273	0.178128	-7.53797	4.7734e-14	2.94649e-13
TCTE1	4.82271	-1.29379	0.197693	-6.54442	5.97283e-11	2.7129e-10
FAXC	909.177	3.15323	0.146481	21.5266	8.77824e-103	6.57878e-100
SCML4	59.5406	-1.49166	0.231264	-6.45001	1.11843e-10	4.93568e-10
RSPO3	82.1904	-1.58404	0.210632	-7.52042	5.46019e-14	3.35417e-13
SHPRH	722.642	-1.07388	0.114392	-9.38775	6.12961e-21	6.80264e-20
SDK1	1834.63	2.88114	0.227443	12.6675	8.94685e-37	2.89676e-35
CREB5	893.172	1.43803	0.18264	7.87358	3.44626e-15	2.35427e-14
LINC00525	7.66763	1.16283	0.27857	4.1743	2.9891e-05	7.03671e-05
IGFBP3	6870.84	1.70507	0.189388	9.00304	2.19542e-19	2.13518e-18
SYTL5	1465.16	5.82398	0.259878	22.4105	3.11219e-111	3.77627e-108
MSN	56666.7	1.12989	0.0805033	14.0353	9.47656e-45	4.75339e-43
SLC16A2	2368.89	-1.07061	0.161387	-6.63379	3.27182e-11	1.52384e-10
ZNF157	24.0197	-1.00023	0.100293	-9.97313	1.99824e-23	2.65747e-22
GPR174	32.975	-1.43914	0.269504	-5.33996	9.29674e-08	3.00889e-07
AWAT2	10.2651	4.14849	0.313312	13.2408	5.10319e-40	2.02862e-38
NXF3	8.01366	1.62555	0.236554	6.8718	6.33986e-12	3.18254e-11
RIPPLY1	11.4236	2.07711	0.252667	8.22071	2.02297e-16	1.54657e-15
CXorf57	237.474	-1.20538	0.0912805	-13.2052	8.1897e-40	3.23037e-38
FRMPD3	750.908	-1.2563	0.170635	-7.36246	1.80548e-13	1.05517e-12
IGSF1	24705.6	4.57009	0.247263	18.4827	2.84625e-76	6.14621e-74
ARHGAP36	10812.3	7.44731	0.396766	18.77	1.32795e-78	3.10435e-76
GPC3	234.271	-3.1197	0.235007	-13.2749	3.23615e-40	1.30475e-38
FATE1	24.9131	1.00736	0.192119	5.24339	1.57651e-07	4.96063e-07
CSGALNACT1	4888.87	-1.82002	0.137176	-13.2678	3.55962e-40	1.42839e-38
STAR	7.11311	-1.50682	0.210091	-7.17223	7.37864e-13	4.06871e-12
SLC26A7	17649.7	-2.41658	0.224611	-10.759	5.37573e-27	9.24909e-26
FAM83A	418.683	2.06638	0.278032	7.43219	1.06814e-13	6.39956e-13
FAM135B	5.31033	-1.18331	0.234096	-5.05483	4.30783e-07	1.28428e-06
CDKN2B	659.352	2.93996	0.156265	18.8139	5.81232e-79	1.37133e-76
CDKN2A	311.177	3.1115	0.223878	13.8982	6.49686e-44	3.12352e-42
SHC3	639.203	1.72928	0.155655	11.1097	1.12594e-28	2.15876e-27
RP11-35N6.1	18.6624	3.31892	0.325897	10.184	2.33832e-24	3.34359e-23
SLC25A25	1904.31	-1.44808	0.120577	-12.0096	3.16495e-33	8.17083e-32
LCN2	3110.89	4.89963	0.292183	16.769	4.11123e-63	4.91822e-61
HMCN2	363.321	-1.2444	0.206862	-6.01562	1.79204e-09	6.98103e-09
CACNA1B	55.3648	-1.23159	0.246688	-4.99251	5.96002e-07	1.7456e-06
SLC39A12	6.67784	2.70953	0.317041	8.54632	1.27071e-17	1.0811e-16
TMEM236	33.2064	1.48344	0.182326	8.13619	4.07913e-16	3.03298e-15
NPFFR1	134.905	1.53852	0.228559	6.7314	1.6804e-11	8.10033e-11
PLEKHS1	25.4389	2.19795	0.317539	6.92185	4.45796e-12	2.27505e-11
CYP17A1	170.037	-1.3503	0.195064	-6.92236	4.44167e-12	2.26719e-11
INA	28.7627	1.62215	0.24439	6.63756	3.18915e-11	1.48822e-10
ADAM12	537.939	2.42926	0.261687	9.28307	1.64658e-20	1.7533e-19
ADM	2532.77	2.01574	0.167269	12.0509	1.91939e-33	5.07343e-32
SLC5A12	10.9866	1.43282	0.260155	5.50758	3.63795e-08	1.22959e-07
LRRC4C	185.422	-1.71387	0.192611	-8.89808	5.68206e-19	5.32297e-18
SYT8	36.1481	3.86932	0.330314	11.714	1.08008e-31	2.55776e-30
CCDC81	53.5687	-1.18753	0.0911793	-13.0242	8.91796e-39	3.28855e-37
ENDOD1	7093.72	1.53715	0.110498	13.9112	5.41991e-44	2.62557e-42
NCAM1	3619.47	-1.56363	0.230107	-6.79524	1.0813e-11	5.31287e-11
C11orf52	8.11043	-1.29282	0.129855	-9.95594	2.37561e-23	3.14293e-22
GRIK4	325.519	-1.38793	0.246145	-5.63867	1.71372e-08	5.98838e-08
ADAM33	169.091	-1.74599	0.172633	-10.1139	4.79302e-24	6.68113e-23
MS4A2	19.8077	1.90354	0.277681	6.85516	7.12327e-12	3.55828e-11
MPZL2	15830.7	2.44708	0.118857	20.5885	3.48255e-94	1.70652e-91
CDH22	274.244	2.96022	0.247854	11.9434	7.02851e-33	1.78736e-31
FAM57B	8.39411	1.28428	0.19356	6.63502	3.24458e-11	1.51226e-10
HMGA2	2911.43	5.56722	0.230713	24.1306	1.19473e-128	3.38254e-125
CNTN5	165.879	-2.65851	0.247608	-10.7368	6.83866e-27	1.16637e-25
MKX	411.271	2.8624	0.2611	10.9629	5.7649e-28	1.05756e-26
FRMPD2L2	10.162	1.0071	0.282954	3.55924	0.000371933	0.000751564
PCDH15	4.60097	-1.2061	0.227262	-5.30707	1.11399e-07	3.57366e-07
CDH8	32.9402	1.85529	0.198445	9.34913	8.83685e-21	9.63507e-20
FAM124A	221.902	-1.58485	0.176486	-8.98005	2.70635e-19	2.60917e-18
LYPD1	85.6445	1.91757	0.224999	8.52258	1.56041e-17	1.31615e-16
GPM6A	431.524	-2.61317	0.207824	-12.574	2.93647e-36	9.23754e-35
SPATA4	44.0531	-1.10443	0.141996	-7.77792	7.37281e-15	4.88854e-14
DLG2	871.477	-2.39311	0.207322	-11.5429	8.01331e-31	1.78641e-29
PRSS23	18722.5	2.46329	0.167512	14.7051	5.97568e-49	3.8162e-47
PPP1R1C	169.54	2.03561	0.231669	8.78673	1.53978e-18	1.40326e-17
C2orf50	11.8332	-1.11333	0.129496	-8.59742	8.15302e-18	7.05184e-17
ITPR1	4900.33	-1.84111	0.178178	-10.333	4.99754e-25	7.50397e-24
ENKUR	40.6937	-1.03295	0.161073	-6.41293	1.42747e-10	6.22724e-10
SLC2A13	684.225	1.28588	0.105853	12.1478	5.89341e-34	1.60782e-32
THRSP	1309.23	3.77514	0.204394	18.4699	3.60615e-76	7.6667e-74
ME3	1162.67	1.24076	0.101398	12.2366	1.98248e-34	5.56953e-33
ADAMTS12	283.98	1.18899	0.17508	6.79112	1.11269e-11	5.46078e-11
EPS8	7865.56	2.01788	0.10514	19.1923	4.28902e-82	1.13842e-79
ANO4	16.6632	-1.49316	0.230672	-6.47309	9.60178e-11	4.26837e-10
AKR1C2	129.08	-2.01842	0.215772	-9.35444	8.4043e-21	9.19493e-20
DPYSL4	175.334	1.68802	0.260444	6.48134	9.09129e-11	4.05133e-10
RNF144A	1548.67	1.03078	0.114636	8.99171	2.43412e-19	2.35832e-18
TDO2	78.1686	1.20921	0.24775	4.88078	1.05669e-06	2.99573e-06
SLC35F4	21.8005	-2.34075	0.269481	-8.68614	3.74949e-18	3.32547e-17
CENPJ	783.146	-1.39632	0.138778	-10.0615	8.17259e-24	1.1184e-22
GFRA1	242.188	-2.16458	0.258931	-8.35969	6.28853e-17	5.03418e-16
GLT1D1	840.339	2.69068	0.146219	18.4017	1.27334e-75	2.55479e-73
TMEM132D	304.219	3.94284	0.220331	17.8951	1.28832e-71	2.14561e-69
TMEM163	1645.17	3.78655	0.251187	15.0746	2.37826e-51	1.70226e-49
HSPB8	2522.36	-1.013	0.186483	-5.43214	5.56807e-08	1.84644e-07
CYSLTR2	2330.28	3.03579	0.225974	13.4342	3.80964e-41	1.5966e-39
SETBP1	1104.6	-1.02122	0.0965136	-10.5811	3.64805e-26	5.94728e-25
TCF7L1	1406.66	-1.0736	0.16038	-6.69415	2.16932e-11	1.03147e-10
SH2D6	95.1874	-2.0376	0.230215	-8.85083	8.68675e-19	8.06953e-18
SPOCK1	2820.33	2.55767	0.20558	12.4412	1.56052e-35	4.70576e-34
OLAH	114.943	3.50824	0.227446	15.4245	1.11966e-53	8.97174e-52
TRIM36	421.945	3.03913	0.266296	11.4126	3.61725e-30	7.73897e-29
ZFP36L2	20061.8	-1.09212	0.0885106	-12.3389	5.59367e-35	1.62894e-33
GRIA4	6.9878	-1.05991	0.216928	-4.886	1.02903e-06	2.92252e-06
IGSF10	103.357	-3.08	0.22658	-13.5935	4.37926e-42	1.93058e-40
CAPSL	126.703	-1.03751	0.262401	-3.95391	7.68859e-05	0.000171402
PRDM8	48.1284	-1.02781	0.184935	-5.5577	2.73348e-08	9.34922e-08
STK32B	63.3137	-1.19156	0.125528	-9.49239	2.25802e-21	2.57781e-20
NRSN1	43.6588	1.33874	0.298753	4.48111	7.42569e-06	1.89081e-05
JAKMIP1	56.4133	-1.06158	0.183889	-5.77296	7.78894e-09	2.82158e-08
GPR125	2645.71	-1.41127	0.100558	-14.0343	9.60914e-45	4.80099e-43
CLGN	56.0725	1.00699	0.268945	3.74421	0.000180963	0.000382158
PTPRR	113.087	1.06168	0.145565	7.29351	3.01985e-13	1.72299e-12
CCDC148	297.75	1.02503	0.123094	8.32723	8.27543e-17	6.55068e-16
PLA2R1	2853	-2.79756	0.18506	-15.1171	1.24964e-51	8.99495e-50
SCN3A	80.8933	-1.63615	0.241552	-6.7735	1.25702e-11	6.13605e-11
GPR115	67.4859	4.66992	0.352572	13.2453	4.80416e-40	1.91573e-38
PLEKHG4B	565.148	-1.906	0.232076	-8.21281	2.16065e-16	1.64689e-15
LURAP1L	674.922	2.05008	0.187384	10.9405	7.37961e-28	1.34293e-26
PID1	157.687	-2.464	0.177926	-13.8485	1.29868e-43	6.15086e-42
SEMA3D	2065.55	-2.14697	0.345645	-6.21148	5.24872e-10	2.15958e-09
CABYR	53.3797	1.2547	0.186867	6.71442	1.8882e-11	9.04212e-11
ANKRD29	101.529	-1.25242	0.158692	-7.89214	2.9704e-15	2.04565e-14
DNAAF1	210.846	-1.7275	0.185146	-9.33051	1.05367e-20	1.14249e-19
JPH3	69.2225	2.04247	0.262102	7.79264	6.56214e-15	4.36579e-14
NRGN	855.865	1.10857	0.122077	9.08086	1.0772e-19	1.07739e-18
ABI3BP	2636.75	-1.76325	0.200428	-8.79742	1.39994e-18	1.2827e-17
CYP4Z2P	6.72382	1.11504	0.23144	4.81782	1.45139e-06	4.05113e-06
ABCA9	144.028	-2.80568	0.189114	-14.836	8.57738e-50	5.73649e-48
ABCA6	176.502	-1.63359	0.169305	-9.64881	4.97293e-22	6.00261e-21
ABCA10	92.0937	-1.65997	0.136317	-12.1773	4.109e-34	1.12825e-32
ENPP3	202.833	1.61944	0.292748	5.53186	3.16858e-08	1.07709e-07
TNIK	3116.9	1.28914	0.0914315	14.0995	3.82385e-45	1.99255e-43
TDH	43.3447	-1.21231	0.238522	-5.08258	3.72337e-07	1.11934e-06
FAM167A	5970.09	-1.49404	0.24914	-5.99679	2.01252e-09	7.77927e-09
PGM5	517.26	-1.23694	0.138705	-8.91782	4.75572e-19	4.4915e-18
WNT3A	7.03692	1.42397	0.315592	4.51206	6.42015e-06	1.64845e-05
SH3RF1	2386.12	-1.08294	0.084048	-12.8848	5.48409e-38	1.91425e-36
CCDC173	81.5105	-1.68865	0.134796	-12.5275	5.2827e-36	1.6336e-34
PDLIM3	1228.34	-1.95229	0.176332	-11.0716	1.72231e-28	3.26535e-27
SORBS2	11687.6	-1.70355	0.17029	-10.0038	1.46663e-23	1.97106e-22
CHODL	46.7482	-1.13044	0.137324	-8.23189	1.84283e-16	1.41522e-15
L3MBTL4	450.01	-1.18821	0.122928	-9.66591	4.20855e-22	5.10172e-21
PDE1C	572.393	1.92621	0.157217	12.252	1.63999e-34	4.63288e-33
WNT7A	39.8372	2.84592	0.346748	8.20744	2.2595e-16	1.71967e-15
PIEZO2	633.458	1.3109	0.141009	9.29651	1.4513e-20	1.54989e-19
EPHB1	693.478	-1.93952	0.163262	-11.8798	1.5076e-32	3.74417e-31
TTC39B	2324.46	1.3993	0.12056	11.6067	3.8115e-31	8.74175e-30
PI4K2A	3618.84	1.06788	0.0907333	11.7694	5.61133e-32	1.34508e-30
GOLGA7B	596.094	1.79947	0.193587	9.29541	1.46639e-20	1.56536e-19
LRGUK	29.5244	-1.29104	0.158721	-8.134	4.15367e-16	3.08751e-15
DEPTOR	4146.78	-1.61098	0.152414	-10.5698	4.11525e-26	6.67902e-25
FMN2	49.3564	-1.78235	0.276242	-6.45216	1.10268e-10	4.87378e-10
ELMO1	3991.06	-1.64662	0.185327	-8.88496	6.39427e-19	5.97259e-18
FAM154A	4.96473	-1.15612	0.140914	-8.20442	2.31716e-16	1.76092e-15
ADCY8	578.469	6.35826	0.371045	17.1361	7.98679e-66	1.11208e-63
RAET1L	9.38412	1.1319	0.247323	4.57662	4.72545e-06	1.23408e-05
AFF2	14.3875	1.04198	0.122948	8.47497	2.3514e-17	1.95421e-16
PSD3	6541.3	1.94586	0.122502	15.8844	8.13101e-57	7.26969e-55
GNA14	938.733	-1.21418	0.179123	-6.77845	1.21472e-11	5.93296e-11
MMP16	1122	2.87677	0.209315	13.7438	5.55104e-43	2.51236e-41
ADK	3931.53	1.06945	0.0634572	16.853	9.96673e-64	1.23283e-61
CXCL13	622.281	-1.41484	0.419266	-3.37455	0.000739355	0.00142788
TIAM1	2805.79	2.96531	0.168475	17.6009	2.42654e-69	3.7933e-67
TDRD9	751.806	-1.49902	0.245851	-6.09727	1.07894e-09	4.29436e-09
HKDC1	511.894	-1.19536	0.20656	-5.787	7.16537e-09	2.60681e-08
CD109	1712.97	2.40253	0.192557	12.477	9.96875e-36	3.03119e-34
MAPK13	8405.5	1.18934	0.0847435	14.0346	9.57371e-45	4.79269e-43
MS4A1	694.458	-2.32751	0.368299	-6.31962	2.62207e-10	1.11522e-09
LHFPL4	20.7687	1.06302	0.279445	3.80404	0.000142355	0.000305203
B3GNT7	1276.82	2.57315	0.143309	17.9552	4.36643e-72	7.4174e-70
SLC6A1	134.16	2.98201	0.20562	14.5025	1.16822e-47	7.05388e-46
TMEM171	698.461	-2.05615	0.180925	-11.3647	6.27118e-30	1.31845e-28
TIMP4	54.4803	-1.17262	0.198366	-5.91138	3.39258e-09	1.27917e-08
STEAP2	518.4	-1.12228	0.171776	-6.53337	6.43072e-11	2.9105e-10
MMP14	10146.6	1.05535	0.123694	8.53191	1.43953e-17	1.21742e-16
ARSE	39.9291	1.89129	0.193507	9.77375	1.45945e-22	1.82117e-21
KIT	2575.08	-1.95353	0.238241	-8.19981	2.40771e-16	1.82646e-15
MUM1L1	736.523	-2.15358	0.239999	-8.97329	2.87797e-19	2.76626e-18
KCNJ6	11.8099	1.05479	0.320611	3.28994	0.0010021	0.00189384
DGKI	2147.87	-2.35146	0.231601	-10.1531	3.21136e-24	4.52592e-23
SVOPL	194.42	1.60064	0.195894	8.17095	3.05975e-16	2.30122e-15
SNX22	16154	1.29264	0.160427	8.05754	7.78449e-16	5.6528e-15
SLC34A2	159720	5.50641	0.275695	19.9729	9.48564e-89	3.50295e-86
ACAN	198.221	2.53026	0.209534	12.0756	1.42067e-33	3.79853e-32
DRC1	18.618	-2.04813	0.238762	-8.57814	9.64212e-18	8.30037e-17
MEGF11	42.806	1.50856	0.253419	5.9528	2.63586e-09	1.00531e-08
RADIL	132.965	-1.95372	0.202782	-9.63456	5.71358e-22	6.86087e-21
SSX8	5.37472	1.41597	0.215601	6.56757	5.11431e-11	2.33963e-10
EXTL1	76.3204	1.18279	0.135189	8.74917	2.14935e-18	1.9373e-17
SLC30A2	4157.26	1.36912	0.194752	7.03006	2.0645e-12	1.08919e-11
TRIM63	121.962	2.62501	0.266345	9.85564	6.48005e-23	8.29323e-22
GRHL3	353.292	5.03526	0.212616	23.6824	5.47217e-124	1.2676e-120
NLRP14	9.41516	-1.50815	0.15298	-9.85844	6.30229e-23	8.08603e-22
XDH	188.612	2.19269	0.315226	6.95594	3.50226e-12	1.80833e-11
FAM46B	430.277	-1.83181	0.159153	-11.5097	1.17836e-30	2.6064e-29
CLSTN2	199.45	-1.49431	0.219674	-6.80241	1.02882e-11	5.06579e-11
COLEC12	668.81	-1.06541	0.20774	-5.12859	2.91927e-07	8.89251e-07
GPR153	409.239	1.02441	0.159267	6.43205	1.25897e-10	5.52814e-10
RHBDL2	105.545	1.13731	0.0965352	11.7813	4.87318e-32	1.17366e-30
AUTS2	1969.58	1.21435	0.124254	9.77313	1.46846e-22	1.83151e-21
SHROOM4	4134.76	2.7588	0.126142	21.8706	4.95083e-106	4.20507e-103
CD1A	360.453	4.01913	0.344854	11.6546	2.17437e-31	5.05982e-30
CD1B	40.6251	1.27111	0.328395	3.87069	0.000108528	0.000236844
CPA5	11.5614	-1.85319	0.237288	-7.80987	5.72449e-15	3.83454e-14
PFKFB1	21.0908	-1.43129	0.162928	-8.78479	1.56651e-18	1.4266e-17
ALAS2	7.94366	-1.54586	0.248946	-6.20959	5.31239e-10	2.18366e-09
CDA	302.77	1.93586	0.135675	14.2683	3.44888e-46	1.923e-44
WNT9B	15.0871	1.00165	0.187605	5.33915	9.33824e-08	3.02194e-07
SV2A	1431.06	1.23393	0.149166	8.27219	1.31526e-16	1.02115e-15
LAD1	2873.36	2.55333	0.140602	18.16	1.06972e-73	1.9896e-71
TNNI1	302.72	1.81583	0.136176	13.3345	1.45819e-40	6.00263e-39
RCAN1	3483.81	-1.56156	0.167651	-9.3144	1.22643e-20	1.31971e-19
RUNX1	3257.69	2.4449	0.159341	15.3439	3.89327e-53	2.99711e-51
CBR3	303.229	1.11511	0.143002	7.79786	6.29641e-15	4.19777e-14
C2orf81	1150.76	1.48132	0.119865	12.3582	4.40018e-35	1.2947e-33
PADI4	5.37716	-1.153	0.230418	-5.00396	5.61633e-07	1.6493e-06
DRC7	8.99449	-1.35529	0.215338	-6.29381	3.09767e-10	1.30747e-09
TEPP	616.148	1.18181	0.20296	5.82291	5.78332e-09	2.12617e-08
ANKRD18CP	11.0943	-1.05772	0.146924	-7.19912	6.06025e-13	3.37311e-12
AGRP	5.28441	1.23923	0.22994	5.38938	7.07015e-08	2.3165e-07
RLTPR	167.75	-1.45314	0.24305	-5.97876	2.24843e-09	8.63877e-09
C16orf86	132.771	-1.08347	0.111138	-9.7489	1.86479e-22	2.31337e-21
ABR	6862.77	1.49348	0.0798176	18.7112	4.01503e-78	9.13455e-76
TNFRSF13C	179.355	-2.25822	0.300375	-7.51801	5.56143e-14	3.41472e-13
CPAMD8	5715.24	1.23159	0.2595	4.746	2.07476e-06	5.66574e-06
TFF3	10895.9	-3.11663	0.342736	-9.09337	9.60123e-20	9.66228e-19
TMPRSS3	316.585	-1.44716	0.218785	-6.61452	3.72753e-11	1.72679e-10
UBASH3A	88.7729	-1.02883	0.235178	-4.37468	1.2161e-05	3.01316e-05
PDE9A	2036.51	1.74231	0.110689	15.7406	7.96395e-56	6.85573e-54
S100B	497.228	2.18905	0.286789	7.63298	2.29386e-14	1.45797e-13
BRSK1	189.112	1.73963	0.209638	8.29823	1.05672e-16	8.28499e-16
COX6B2	8.00934	1.33699	0.228679	5.84657	5.01814e-09	1.85665e-08
TLCD1	593.34	1.32695	0.102786	12.9098	3.96099e-38	1.40181e-36
CD3G	178.733	-1.14405	0.229853	-4.97731	6.44746e-07	1.88188e-06
S100A1	22680.4	1.85019	0.145276	12.7357	3.74458e-37	1.23916e-35
PAQR6	263.921	1.53231	0.151408	10.1204	4.48666e-24	6.27468e-23
FCRL3	131.273	-2.01594	0.311733	-6.4669	1.00037e-10	4.44161e-10
LY6K	17.1032	-1.16383	0.205774	-5.65585	1.55078e-08	5.45491e-08
IER2	13546.1	-1.39938	0.137571	-10.1721	2.64135e-24	3.75791e-23
LY6E	11690.4	1.78736	0.158624	11.2679	1.88968e-29	3.82453e-28
PTGER1	24.3158	3.03908	0.242204	12.5476	4.09584e-36	1.279e-34
COL26A1	71.4225	1.68072	0.212044	7.92628	2.25804e-15	1.57377e-14
FOXH1	4.73674	1.03068	0.200523	5.13995	2.74809e-07	8.40526e-07
MGAT4B	10711.2	1.21025	0.0808986	14.9601	1.33892e-50	9.24578e-49
SCGB3A1	175.14	1.61155	0.268901	5.99309	2.05889e-09	7.95129e-09
CELF5	35.3464	1.65423	0.216322	7.64709	2.05583e-14	1.31191e-13
AC008132.13	7.61221	1.17666	0.21615	5.44372	5.21781e-08	1.73616e-07
PLXDC1	799.159	1.4122	0.127301	11.0934	1.35019e-28	2.58096e-27
GRIN2C	1501.69	-1.65481	0.274923	-6.01915	1.75337e-09	6.83457e-09
KLHL10	15.5899	-1.28134	0.13003	-9.85415	6.57722e-23	8.40045e-22
CCDC155	4.85315	1.20835	0.242072	4.99168	5.98568e-07	1.75271e-06
SIGLEC11	31.6707	-1.13387	0.161301	-7.02955	2.07201e-12	1.09287e-11
CD300LG	54.6284	-1.13351	0.271442	-4.17589	2.96829e-05	6.99288e-05
FAM171A2	922.682	1.83291	0.135559	13.5212	1.17309e-41	5.04075e-40
PLCD3	7919.3	3.45928	0.164123	21.0774	1.28138e-98	7.42064e-96
AQP5	1284.29	2.39533	0.257059	9.31821	1.18317e-20	1.27477e-19
IP6K3	490.539	-1.65215	0.217254	-7.60468	2.85606e-14	1.79914e-13
CXCL16	3499.47	1.08679	0.0974412	11.1533	6.90143e-29	1.34241e-27
FGF11	54.7589	-1.2266	0.208602	-5.88011	4.10005e-09	1.53389e-08
HS3ST6	12.2803	2.16167	0.292484	7.39071	1.46048e-13	8.61649e-13
C16orf59	132.157	1.07826	0.111971	9.62975	5.98778e-22	7.16649e-21
CCDC64B	1245.47	1.3264	0.0980465	13.5283	1.06493e-41	4.59143e-40
PAQR4	462.699	1.49539	0.104226	14.3475	1.1037e-46	6.31988e-45
ZG16B	15.4628	1.01924	0.195019	5.22635	1.72893e-07	5.41814e-07
SHANK2	1280.47	-1.58503	0.147223	-10.7662	4.97238e-27	8.57827e-26
PDZK1IP1	3237.18	4.15342	0.281448	14.7574	2.75885e-49	1.78876e-47
SLC1A7	25.4104	-2.33521	0.220803	-10.576	3.85129e-26	6.27059e-25
FAM151A	40.3751	-1.20446	0.144323	-8.34559	7.08586e-17	5.63881e-16
CTRC	20.6832	1.61107	0.28011	5.75155	8.84283e-09	3.18569e-08
DRAXIN	205.737	3.56447	0.194004	18.3732	2.15446e-75	4.25565e-73
DHRS3	27187.6	1.81621	0.137365	13.2218	6.57073e-40	2.59983e-38
SDC3	7967.75	1.40451	0.105584	13.3024	2.24296e-40	9.14446e-39
CAMK2N1	8957.54	3.42874	0.185754	18.4584	4.46018e-76	9.39255e-74
ALPL	1138	1.5642	0.152896	10.2305	1.44757e-24	2.10294e-23
TTLL10	23.6932	1.21295	0.178853	6.78182	1.18673e-11	5.80068e-11
MXRA8	16410.8	2.40315	0.165292	14.5389	6.87305e-48	4.24049e-46
DIRAS3	1540.2	2.18582	0.162527	13.449	3.12004e-41	1.31625e-39
NEXN	479.639	-1.24574	0.147335	-8.45513	2.78778e-17	2.30485e-16
DNAJB4	2478.6	-1.27759	0.0885788	-14.4232	3.69582e-47	2.17994e-45
LRRIQ3	77.0306	-1.12955	0.143457	-7.87378	3.44071e-15	2.35174e-14
B3GALT2	75.3253	-1.69936	0.293179	-5.79633	6.77826e-09	2.4741e-08
NTNG1	12.2928	-1.43241	0.246568	-5.8094	6.26975e-09	2.29441e-08
HFM1	94.3903	-1.47762	0.160345	-9.21528	3.1048e-20	3.25044e-19
BRINP3	30.3218	-1.90138	0.236373	-8.04399	8.69601e-16	6.2807e-15
CADM3	713.199	1.08574	0.310414	3.49773	0.000469236	0.000936011
TRIM58	636.399	-1.28743	0.192078	-6.70264	2.04693e-11	9.76209e-11
SLAMF6	264.731	-1.25047	0.25489	-4.90592	9.29901e-07	2.65548e-06
LRRC52	29.7449	2.93061	0.243343	12.0431	2.10825e-33	5.54389e-32
ATF3	10243.7	-1.13796	0.248354	-4.58199	4.60583e-06	1.20482e-05
IER5	2214.72	1.07474	0.0889896	12.0772	1.39454e-33	3.73665e-32
SPATA17	174.981	-1.03804	0.0929112	-11.1724	5.56358e-29	1.09303e-27
C1orf115	8972.25	1.40798	0.138279	10.1822	2.38078e-24	3.40048e-23
WDR64	7.04742	-1.02509	0.146024	-7.01999	2.21877e-12	1.16787e-11
KLHDC8A	2973.08	4.84029	0.195205	24.796	9.91348e-136	4.21009e-132
PKDCC	210.579	-1.07446	0.146565	-7.33092	2.2857e-13	1.32248e-12
IL24	115.082	-1.40128	0.188254	-7.44357	9.7998e-14	5.89075e-13
FAIM3	450.246	-1.62414	0.201324	-8.0673	7.18722e-16	5.23699e-15
FAM84A	1978.45	2.90386	0.145611	19.9426	1.73796e-88	6.23732e-86
FBXO41	601.923	1.21264	0.123355	9.83044	8.32512e-23	1.05802e-21
CCDC74A	495.668	1.03317	0.115138	8.97333	2.87695e-19	2.76626e-18
EN1	13.1527	1.76391	0.252111	6.99659	2.62264e-12	1.3711e-11
SPATA18	702.792	1.97754	0.18779	10.5306	6.24458e-26	9.96357e-25
CFAP221	183.944	-1.36882	0.131991	-10.3705	3.37726e-25	5.13154e-24
SGPP2	1804.71	-1.05246	0.149421	-7.04357	1.8737e-12	9.93215e-12
INHBB	8096.52	1.79596	0.158377	11.3397	8.33949e-30	1.74179e-28
HPGDS	132.264	1.61298	0.163664	9.85544	6.49313e-23	8.3058e-22
BNIPL	1208.26	1.78526	0.164253	10.869	1.62034e-27	2.87721e-26
C1QTNF7	143.393	-2.05185	0.193064	-10.6278	2.21263e-26	3.65156e-25
CDC42EP3	4119.39	1.63409	0.143681	11.3731	5.69467e-30	1.2042e-28
S100A11	20315.1	1.69538	0.11746	14.4337	3.1766e-47	1.87803e-45
IVL	396.17	6.44816	0.394928	16.3274	6.298e-60	6.60409e-58
S100A9	649.491	1.0304	0.211617	4.86919	1.12054e-06	3.16652e-06
TGFA	5538.11	2.61897	0.12934	20.2487	3.65064e-91	1.55037e-88
DAPL1	2746.99	1.20021	0.166091	7.22621	4.96675e-13	2.78516e-12
CLDN1	24659.2	3.13864	0.184624	17.0001	8.19299e-65	1.07059e-62
DCST1	23.6556	1.04061	0.131951	7.88631	3.11258e-15	2.13778e-14
C1orf106	243.156	4.15124	0.277016	14.9855	9.12732e-51	6.37187e-49
KBTBD8	116.796	-1.08273	0.142591	-7.59326	3.11957e-14	1.95884e-13
LMOD1	2387.54	-2.32342	0.16477	-14.101	3.74542e-45	1.95568e-43
ELF3	3254.01	2.15656	0.18909	11.4049	3.95203e-30	8.42692e-29
TRIM46	89.8935	1.85268	0.211184	8.77285	1.74198e-18	1.58075e-17
TMEM79	1144.26	2.11115	0.133744	15.785	3.94743e-56	3.44468e-54
ADORA1	2464.43	2.73374	0.140425	19.4676	2.06673e-84	6.19558e-82
NEK10	27.2648	-1.43336	0.120211	-11.9237	8.91001e-33	2.25234e-31
CCDC141	43.267	-1.31704	0.145332	-9.06228	1.27752e-19	1.27009e-18
EOMES	84.2598	-1.05479	0.256067	-4.11919	3.80201e-05	8.83206e-05
TRAT1	54.8214	-1.57403	0.281682	-5.58797	2.29739e-08	7.93116e-08
FBLN2	3008.07	-1.01437	0.155816	-6.51001	7.51483e-11	3.37776e-10
FCRL1	53.8281	-2.7277	0.398146	-6.85099	7.33382e-12	3.65629e-11
NUAK2	1780.96	-1.24692	0.111695	-11.1636	6.14392e-29	1.20056e-27
PYHIN1	90.0139	-1.12224	0.231337	-4.85112	1.22767e-06	3.45545e-06
AIM2	70.1744	-1.48936	0.286211	-5.20369	1.95367e-07	6.09393e-07
EFHB	70.5887	-1.22835	0.147236	-8.34272	7.25988e-17	5.77549e-16
CTLA4	118.908	-1.24811	0.271858	-4.59104	4.41051e-06	1.15669e-05
ICOS	86.7479	-1.48186	0.266934	-5.55143	2.83346e-08	9.68078e-08
ADAMTS9	4373.34	2.6614	0.164481	16.1806	6.9121e-59	6.93414e-57
PTX3	74.1831	-1.28241	0.132988	-9.64306	5.25953e-22	6.32758e-21
DCLK3	53.6117	1.90291	0.175677	10.8318	2.43197e-27	4.27372e-26
PCOLCE2	143.369	-2.18867	0.244027	-8.96897	2.99312e-19	2.87369e-18
CXCL5	59.312	4.3067	0.344005	12.5193	5.85546e-36	1.79979e-34
PPBP	37.1988	1.10704	0.304385	3.63698	0.000275851	0.000568593
PF4	4.66731	-1.46109	0.238806	-6.1183	9.45786e-10	3.78508e-09
CXCL1	57.5251	1.40167	0.265515	5.27908	1.29834e-07	4.12701e-07
CPA3	103.925	2.05502	0.280169	7.33493	2.2184e-13	1.28529e-12
DNAJC5G	9.7123	1.14068	0.273169	4.17574	2.97016e-05	6.99663e-05
UCN	114.921	1.78254	0.159018	11.2096	3.65779e-29	7.27588e-28
SLC6A20	602.959	5.98859	0.342016	17.5097	1.20886e-68	1.83351e-66
LRRC2	2177.7	-1.05268	0.133604	-7.87913	3.29676e-15	2.25819e-14
NMNAT3	331.987	-1.16376	0.0976699	-11.9153	9.85416e-33	2.48116e-31
GRIK3	180.336	2.58027	0.235645	10.9498	6.65814e-28	1.21792e-26
DNALI1	1794.75	-1.05736	0.136505	-7.74593	9.48882e-15	6.22835e-14
KLF15	404.094	-1.29486	0.15904	-8.14169	3.89783e-16	2.90921e-15
CAMK2N2	60.5681	3.74626	0.205391	18.2396	2.50062e-74	4.7551e-72
LIPH	3957.49	5.61665	0.21225	26.4624	2.6271e-154	2.23137e-150
TMEM41A	2149.2	1.04371	0.061289	17.0293	4.97868e-65	6.64198e-63
MFI2	1626.93	1.43027	0.158271	9.03679	1.61336e-19	1.58848e-18
SPRY1	6621.67	1.16354	0.11453	10.1592	3.01519e-24	4.26834e-23
MST1R	826.184	1.63582	0.144861	11.2923	1.43226e-29	2.93372e-28
PRSS12	196.581	1.69785	0.24458	6.94189	3.8688e-12	1.98631e-11
HAND2	51.5996	-1.1494	0.248229	-4.63041	3.64944e-06	9.67753e-06
TMEM155	21.7617	1.24629	0.214438	5.81186	6.17836e-09	2.26194e-08
C4orf45	3.75456	-1.18531	0.173632	-6.82654	8.69872e-12	4.31062e-11
NPY5R	13.1444	-1.69651	0.257115	-6.59825	4.16045e-11	1.91704e-10
HHIP	28.0621	-2.05758	0.251497	-8.18132	2.8074e-16	2.11768e-15
ITGA2	4696.88	2.98163	0.18451	16.1598	9.69431e-59	9.57445e-57
SLC45A2	11.9288	2.28678	0.293177	7.79998	6.19157e-15	4.12895e-14
EDIL3	1118.61	2.0663	0.133816	15.4413	8.63465e-54	6.94068e-52
RANBP3L	122.699	-1.84518	0.183613	-10.0493	9.25367e-24	1.2616e-22
GPR98	572.612	-2.18229	0.22042	-9.90057	4.13911e-23	5.37556e-22
F2RL2	84.5877	2.40803	0.240046	10.0316	1.10752e-23	1.5027e-22
ESM1	1182.93	2.6082	0.206859	12.6086	1.89362e-36	5.99394e-35
RHOBTB3	5993.37	1.19799	0.0966075	12.4006	2.59405e-35	7.71284e-34
ENPP6	15.1061	-1.49425	0.201754	-7.40633	1.29844e-13	7.6925e-13
FOXQ1	2175.85	2.10491	0.1992	10.5668	4.24614e-26	6.87832e-25
GPR111	27.6396	3.9466	0.345884	11.4102	3.71942e-30	7.94442e-29
ACSL6	66.8735	-1.21646	0.236936	-5.13414	2.83435e-07	8.64625e-07
CSF2	75.0755	5.6177	0.304358	18.4576	4.53437e-76	9.47053e-74
CITED2	12792.4	-1.632	0.132401	-12.3262	6.54695e-35	1.90003e-33
TMEM200A	557.272	1.35553	0.225449	6.01259	1.82585e-09	7.10405e-09
ANKRD55	16.8939	-1.25228	0.200291	-6.25233	4.04362e-10	1.68624e-09
RAET1E	92.1977	2.8038	0.190049	14.753	2.94121e-49	1.89734e-47
PI16	522.108	-2.57182	0.281845	-9.12497	7.17558e-20	7.30779e-19
MYOZ3	34.791	-1.11412	0.167917	-6.63496	3.24594e-11	1.51261e-10
GPR85	56.9259	1.17099	0.124832	9.38054	6.56343e-21	7.27142e-20
FBXL21	11.0515	1.78044	0.316931	5.61777	1.93443e-08	6.72184e-08
KCNK5	3499.85	1.12533	0.0850045	13.2385	5.26199e-40	2.08848e-38
KIF6	114.694	-1.19816	0.144912	-8.26822	1.35978e-16	1.05443e-15
SLC29A4	756.215	-1.18385	0.224399	-5.27565	1.32288e-07	4.19832e-07
USP49	589.365	-1.10551	0.0977546	-11.309	1.18364e-29	2.4461e-28
SYTL3	1814.04	-1.0776	0.104527	-10.3093	6.39895e-25	9.51849e-24
SHH	11.8942	2.2829	0.339559	6.72313	1.7786e-11	8.54459e-11
TAGAP	405.023	-1.16092	0.187317	-6.19761	5.73282e-10	2.34475e-09
COL1A2	41947.4	1.49566	0.224577	6.65988	2.74045e-11	1.28741e-10
CTSB	652970	1.07796	0.111139	9.69927	3.0367e-22	3.7219e-21
TNFRSF11B	3242.73	-2.0503	0.189476	-10.8209	2.74056e-27	4.80608e-26
SBSPON	151.33	-1.85838	0.159039	-11.6851	1.51927e-31	3.56141e-30
KCNV1	100.301	1.46294	0.136261	10.7363	6.87339e-27	1.17151e-25
DEFB1	62.2605	1.49257	0.285964	5.21944	1.79464e-07	5.61578e-07
TMEM184A	634.775	2.98847	0.173052	17.2692	8.02297e-67	1.15499e-64
MICALL2	1637.67	1.00326	0.0929076	10.7985	3.49944e-27	6.09912e-26
OSR2	63.5385	-1.18121	0.222572	-5.3071	1.11384e-07	3.57362e-07
CTHRC1	914.261	2.28608	0.248826	9.18746	4.02213e-20	4.18148e-19
DCSTAMP	7301.96	5.82613	0.348732	16.7066	1.17343e-62	1.39071e-60
FREM1	52.9931	-1.20451	0.264506	-4.55379	5.2689e-06	1.36787e-05
C9orf24	22.8723	-1.31039	0.210123	-6.23629	4.4806e-10	1.85794e-09
DIRAS2	164.956	-1.99709	0.220286	-9.06589	1.23592e-19	1.23018e-18
ZMAT4	566.117	-1.92313	0.375948	-5.11542	3.13043e-07	9.49262e-07
MAMDC2	414.552	-1.65761	0.162123	-10.2244	1.54229e-24	2.23164e-23
CPA6	4.44007	1.05357	0.232427	4.53291	5.81766e-06	1.50406e-05
ALDH1A1	11722.7	-1.2243	0.146433	-8.36079	6.22976e-17	4.99184e-16
SVEP1	432.115	-1.94279	0.209837	-9.25858	2.07173e-20	2.19774e-19
CXorf22	26.445	-2.31321	0.28907	-8.00223	1.22184e-15	8.71606e-15
NCF1C	82.6006	-1.23865	0.214141	-5.78425	7.28386e-09	2.64614e-08
RNF183	137.028	3.72564	0.249699	14.9205	2.42492e-50	1.65655e-48
FIGF	11.0496	-1.49667	0.174681	-8.56802	1.05278e-17	9.02321e-17
SLITRK5	257.8	-2.47363	0.291716	-8.47958	2.26011e-17	1.88079e-16
CCDC67	31.2846	-1.26329	0.13125	-9.62507	6.26618e-22	7.48914e-21
CLDN2	801.164	3.66259	0.263515	13.899	6.4224e-44	3.09356e-42
LRFN5	31.9258	-1.67305	0.270702	-6.18042	6.39317e-10	2.60564e-09
PKNOX2	1023.8	-1.46597	0.283246	-5.1756	2.27177e-07	7.0251e-07
MAGEC3	14.036	2.00465	0.241762	8.29183	1.11523e-16	8.72764e-16
EML5	89.8719	-1.08732	0.171732	-6.33148	2.42822e-10	1.03519e-09
AKR1E2	75.4027	-2.21034	0.165851	-13.3273	1.60668e-40	6.59256e-39
SSX5	20.4464	1.31815	0.224805	5.86353	4.53133e-09	1.68657e-08
DACT1	683.859	-1.05623	0.15347	-6.88231	5.88907e-12	2.96443e-11
SLC18A2	23.9639	1.80047	0.237346	7.58585	3.3032e-14	2.0665e-13
RET	348.501	1.74357	0.301686	5.77943	7.49522e-09	2.71866e-08
UBTD1	1922.35	1.15847	0.0738642	15.6838	1.95279e-55	1.64221e-53
ANKRD2	8.16463	1.07465	0.235037	4.57224	4.8254e-06	1.25864e-05
E2F7	43.5148	1.32514	0.147344	8.9935	2.39473e-19	2.32369e-18
TC2N	1397.63	-1.03566	0.110498	-9.37265	7.07307e-21	7.80211e-20
SMCO2	5.71863	1.47722	0.27749	5.32352	1.01779e-07	3.27579e-07
CLMN	834.64	-1.62453	0.134264	-12.0995	1.06221e-33	2.87022e-32
PDZRN4	894.451	2.94312	0.307987	9.55598	1.22414e-21	1.43347e-20
PTPLA	649.668	1.50451	0.139261	10.8036	3.31127e-27	5.77907e-26
ABTB2	1565.5	2.50096	0.158137	15.8151	2.44888e-56	2.15172e-54
LIPC	84.6591	-1.06652	0.231183	-4.61329	3.96339e-06	1.04513e-05
CMTM5	3.96546	-1.27824	0.187687	-6.81048	9.72707e-12	4.79968e-11
AMN	41.9804	-1.54916	0.196046	-7.90202	2.74419e-15	1.89601e-14
ZFYVE19	2279.55	1.0031	0.0819405	12.2418	1.85872e-34	5.23339e-33
PPP1R14D	32.6286	1.02789	0.140901	7.29512	2.98404e-13	1.70408e-12
SPINT1	15874.2	1.70526	0.0987587	17.267	8.34212e-67	1.19419e-64
AVPR1A	651.501	-1.8938	0.224702	-8.42807	3.5141e-17	2.88382e-16
ASPG	59.5133	-1.62489	0.20433	-7.95228	1.83115e-15	1.28716e-14
GABRB3	956.372	-1.02746	0.248813	-4.12944	3.63653e-05	8.47083e-05
C16orf71	89.6139	-1.07515	0.127544	-8.42969	3.46577e-17	2.84508e-16
TMEM100	791.476	2.82489	0.245236	11.519	1.05789e-30	2.34606e-29
NETO1	167.189	3.03938	0.302703	10.0408	1.00851e-23	1.37202e-22
RAG1	187.369	-1.21118	0.209943	-5.76909	7.97009e-09	2.88392e-08
C11orf74	1097.74	-1.63939	0.136359	-12.0226	2.70406e-33	7.03084e-32
TUB	1361.59	-1.20379	0.116993	-10.2895	7.8624e-25	1.1641e-23
WDR72	3651.35	-1.91484	0.174941	-10.9457	6.97123e-28	1.27245e-26
CRABP1	2598.76	-1.74162	0.307295	-5.66759	1.44822e-08	5.11322e-08
TMEM130	464.58	3.60632	0.254901	14.148	1.92257e-45	1.03571e-43
PRTG	1357.45	-1.54275	0.136619	-11.2924	1.43107e-29	2.93363e-28
C16orf46	313.683	-1.04066	0.0926108	-11.2369	2.68692e-29	5.39949e-28
MFAP4	1408.16	-2.0712	0.239251	-8.65704	4.84188e-18	4.26316e-17
BEAN1	496.648	2.16694	0.177073	12.2375	1.95924e-34	5.51032e-33
GALR1	10.1651	1.30525	0.282562	4.61932	3.84992e-06	1.01742e-05
CDH16	1871.58	-2.58236	0.324935	-7.94731	1.90611e-15	1.33727e-14
RRAD	1252.22	-1.06361	0.243778	-4.36302	1.28277e-05	3.16665e-05
C16orf45	2474.13	1.78291	0.106036	16.8141	1.92278e-63	2.34423e-61
YPEL4	240.046	1.97083	0.169668	11.6158	3.42642e-31	7.87274e-30
LDHAL6A	11.4173	-1.17609	0.220777	-5.32708	9.98048e-08	3.21711e-07
GPR182	16.6448	-2.31138	0.193625	-11.9374	7.55129e-33	1.91648e-31
MYO1A	15.6427	1.81156	0.172494	10.5022	8.44334e-26	1.33382e-24
NAB2	8559.79	1.5267	0.122044	12.5094	6.63164e-36	2.03346e-34
ELFN2	296.444	5.63756	0.346869	16.2527	2.13756e-59	2.22315e-57
C15orf48	828.669	1.55409	0.224732	6.91531	4.66858e-12	2.37682e-11
SCG5	2824.76	2.32509	0.177826	13.075	4.57391e-39	1.72408e-37
CCDC178	49.3411	-1.06572	0.202682	-5.25806	1.45585e-07	4.59911e-07
B4GALNT2	370.2	-1.87495	0.279455	-6.70932	1.95538e-11	9.34803e-11
PBX3	10530.4	1.18194	0.167038	7.07589	1.48491e-12	7.94727e-12
PIP5KL1	295.474	1.73873	0.156211	11.1306	8.90139e-29	1.717e-27
TMEM92	306.479	6.11967	0.32429	18.871	1.97583e-79	4.70524e-77
GPRC5B	5939.47	1.32578	0.0891212	14.8762	4.70754e-50	3.17336e-48
KATNAL2	534.583	-1.20976	0.157608	-7.67576	1.64446e-14	1.06056e-13
CD3D	330.189	-1.37218	0.252501	-5.43436	5.49946e-08	1.82511e-07
ART5	49.6306	-1.9627	0.189779	-10.3421	4.54656e-25	6.87135e-24
CA4	810.2	-1.05247	0.289632	-3.63383	0.000279243	0.00057512
FAM129C	76.7304	-2.44246	0.28338	-8.61904	6.75196e-18	5.87591e-17
CDT1	598.499	1.57008	0.130309	12.0489	1.96668e-33	5.19306e-32
GPD1	259.352	1.00526	0.165098	6.08886	1.13718e-09	4.51627e-09
CYP2S1	986.376	3.50543	0.223353	15.6946	1.64681e-55	1.3941e-53
CDC42EP5	581.418	1.68773	0.148604	11.3572	6.82799e-30	1.43197e-28
TMEM145	26.2327	1.3617	0.2083	6.5372	6.2681e-11	2.84094e-10
C19orf33	2173.39	2.60796	0.226763	11.5008	1.30657e-30	2.8775e-29
TMIGD2	16.3732	-1.17241	0.236404	-4.95935	7.07289e-07	2.05243e-06
SEMA6B	777.545	1.57122	0.119478	13.1507	1.68532e-39	6.53633e-38
NXN	3572.58	1.37988	0.130883	10.5428	5.48305e-26	8.79809e-25
GPT	191.865	1.28388	0.167549	7.66271	1.82053e-14	1.16908e-13
TRPV3	82.1548	1.08305	0.146739	7.38083	1.5731e-13	9.25092e-13
GGT6	451.31	3.19644	0.248837	12.8455	9.11368e-38	3.13819e-36
KLK4	127.387	-1.59975	0.297748	-5.37281	7.75183e-08	2.53074e-07
KLK2	145.419	-2.13791	0.302601	-7.06512	1.60473e-12	8.55265e-12
KLK5	105.084	3.31841	0.363773	9.1222	7.3614e-20	7.4791e-19
KLK6	302.23	6.8402	0.420898	16.2515	2.18104e-59	2.25915e-57
KLK11	1483.55	7.05269	0.396249	17.7986	7.24017e-71	1.16029e-68
KLK13	109.926	3.24994	0.193417	16.8028	2.32906e-63	2.81264e-61
KRT80	1669.34	2.30664	0.198457	11.6229	3.15383e-31	7.2595e-30
RCOR2	104.886	1.28663	0.157438	8.1723	3.0256e-16	2.27823e-15
ANGPTL4	3256.36	1.48201	0.171032	8.6651	4.51134e-18	3.97763e-17
IGFBP6	11006.3	2.66765	0.224336	11.8913	1.31328e-32	3.27755e-31
EVPL	7403.7	1.4022	0.0995102	14.091	4.31453e-45	2.23907e-43
RP11-25K19.1	51.1789	-1.49854	0.186465	-8.03655	9.24067e-16	6.66464e-15
GSDMA	94.0196	2.45182	0.221173	11.0856	1.47426e-28	2.8097e-27
DNASE1L2	316.56	1.70057	0.187462	9.07154	1.17342e-19	1.17117e-18
SCARA5	313.368	-3.20314	0.36022	-8.89218	5.99226e-19	5.60326e-18
PNOC	62.2137	-1.41936	0.362344	-3.91715	8.96007e-05	0.000197912
VASN	7241.36	1.46236	0.120879	12.0977	1.08605e-33	2.93153e-32
SCN11A	20.1703	-1.0644	0.136924	-7.77363	7.62686e-15	5.05042e-14
BDKRB2	899.668	-1.0513	0.162079	-6.48637	8.79313e-11	3.92602e-10
RHOH	281.953	-1.56845	0.240234	-6.52887	6.62688e-11	2.99609e-10
KLHL30	147.412	1.73329	0.173759	9.97526	1.95583e-23	2.60379e-22
TNXB	1187.38	-1.47476	0.143656	-10.2659	1.00349e-24	1.47293e-23
LGI3	1408.23	-1.02324	0.228885	-4.47055	7.80189e-06	1.97929e-05
BMP1	5431.43	1.55197	0.0797537	19.4595	2.42012e-84	7.08816e-82
PHYHIP	1603.66	2.39461	0.168156	14.2404	5.14029e-46	2.85359e-44
CCDC110	184.867	-1.21067	0.126121	-9.59923	8.05438e-22	9.56354e-21
SDPR	5403.44	-1.2605	0.156257	-8.06684	7.21427e-16	5.2507e-15
GBX2	18.2656	5.0025	0.398808	12.5436	4.30872e-36	1.3426e-34
SERINC2	9999.91	1.87269	0.0965911	19.3878	9.79038e-84	2.80302e-81
COL3A1	36991.6	1.66415	0.240554	6.91798	4.58122e-12	2.33468e-11
DYNLRB2	65.3618	-1.19343	0.128057	-9.31958	1.16807e-20	1.2601e-19
GDNF	13.6457	3.1139	0.341303	9.12355	7.27058e-20	7.40159e-19
UGT3A2	31.9476	3.05278	0.332085	9.19277	3.82842e-20	3.98659e-19
FAM84B	3893.87	1.01604	0.108516	9.36306	7.74568e-21	8.5109e-20
IL7R	891.676	-1.41912	0.242645	-5.84857	4.95822e-09	1.83634e-08
LRP1B	586.4	-3.0168	0.321077	-9.39589	5.67386e-21	6.32439e-20
CA7	58.3141	2.68642	0.207223	12.9639	1.95968e-38	7.05293e-37
FAM178B	162.554	4.94469	0.231884	21.324	6.79682e-101	4.44076e-98
SEMA4C	2935.72	1.10157	0.0724665	15.2011	3.47983e-52	2.55532e-50
D4S234E	148.7	1.53874	0.262836	5.85436	4.78837e-09	1.77705e-08
SFTPB	65196.3	4.94932	0.329742	15.0097	6.34658e-51	4.49214e-49
PLA2G4F	434.929	-1.18383	0.228465	-5.18165	2.19931e-07	6.81344e-07
KLK7	2415.59	6.11251	0.338911	18.0357	1.02163e-72	1.79532e-70
IRS1	5282.85	-1.34645	0.138271	-9.73778	2.08052e-22	2.57598e-21
ACTBL2	66.962	4.63247	0.295688	15.6668	2.55214e-55	2.13217e-53
ROR2	812.208	-1.44679	0.209158	-6.91722	4.60591e-12	2.34633e-11
AR	777.048	-1.07922	0.191042	-5.64912	1.61275e-08	5.65726e-08
ARMC4	93.7364	1.00126	0.183594	5.45365	4.93459e-08	1.64601e-07
ATF5	3898.59	1.01374	0.1557	6.51086	7.47196e-11	3.36027e-10
CPT1C	261.16	1.6544	0.185717	8.90816	5.18886e-19	4.88608e-18
RAB3B	19.5212	1.46525	0.236589	6.1932	5.89541e-10	2.40739e-09
SH3TC2	54.5333	1.36065	0.153938	8.83896	9.66154e-19	8.92301e-18
GPRIN1	162.115	2.3049	0.149606	15.4065	1.48111e-53	1.17205e-51
STK32A	4015.51	2.90538	0.132024	22.0065	2.49506e-107	2.27059e-104
C22orf15	5.75472	-1.14128	0.185839	-6.14126	8.18705e-10	3.29773e-09
RNASE2	28.4973	2.01	0.223293	9.00162	2.22405e-19	2.16153e-18
CXCL8	518.771	1.89052	0.24736	7.6428	2.12555e-14	1.35504e-13
RASSF6	277.967	-2.29338	0.225973	-10.1489	3.35072e-24	4.7093e-23
SLC38A11	139.014	1.44887	0.167936	8.62752	6.26993e-18	5.46763e-17
GPR183	1041.13	-1.58126	0.188061	-8.40821	4.16313e-17	3.39241e-16
BNC1	192.185	3.71376	0.265335	13.9965	1.63757e-44	8.10233e-43
BCRP2	4.22778	1.28924	0.206807	6.23402	4.54603e-10	1.88292e-09
NLGN1	34.4324	-2.12606	0.21506	-9.8859	4.79271e-23	6.20544e-22
LINGO1	354.606	1.59118	0.142536	11.1634	6.15964e-29	1.20271e-27
PYDC1	6.78018	2.01793	0.293859	6.86699	6.55686e-12	3.28759e-11
TM4SF4	337.257	3.77954	0.294093	12.8515	8.43662e-38	2.91292e-36
TM4SF1	12475.1	1.64817	0.193714	8.50825	1.76581e-17	1.48595e-16
ZFPM2	503.932	-1.94554	0.159687	-12.1835	3.8079e-34	1.04828e-32
TMEM154	496.102	1.24675	0.157924	7.89463	2.91187e-15	2.00642e-14
ZPLD1	16.7094	2.25144	0.261994	8.59348	8.43777e-18	7.2907e-17
GPR37L1	39.2407	-1.2202	0.200898	-6.07372	1.24982e-09	4.94359e-09
HMP19	9.32435	-1.86952	0.254326	-7.35088	1.9691e-13	1.14711e-12
RNF150	872.711	-1.97103	0.175655	-11.221	3.21615e-29	6.42664e-28
ANKK1	32.4835	-1.54397	0.178623	-8.64377	5.43884e-18	4.77064e-17
ADRA1B	248.876	2.23662	0.140644	15.9027	6.06573e-57	5.44228e-55
FABP6	10.4435	1.37208	0.305914	4.48516	7.2858e-06	1.85687e-05
FAXDC2	2916.92	-1.10533	0.122068	-9.05503	1.36535e-19	1.35371e-18
FABP4	718.195	-1.27183	0.297319	-4.27766	1.88868e-05	4.56729e-05
FRMPD2	132.752	1.52172	0.193371	7.86942	3.56288e-15	2.42872e-14
FOS	52054.4	-1.51387	0.193107	-7.83953	4.52249e-15	3.05508e-14
CST5	65.7228	6.32689	0.392801	16.1071	2.27487e-58	2.21244e-56
CST2	210.531	6.22651	0.389238	15.9967	1.34822e-57	1.24022e-55
SEMA3E	416.933	1.72184	0.241754	7.12228	1.06152e-12	5.76339e-12
KRT78	55.7391	1.63883	0.299148	5.47834	4.29344e-08	1.44139e-07
METTL7B	3750.15	4.31353	0.161719	26.6729	9.70142e-157	1.23601e-152
KISS1	12.9845	3.89347	0.32188	12.096	1.10875e-33	2.98647e-32
LONRF2	12287.3	1.81076	0.159628	11.3436	7.97667e-30	1.66875e-28
ELOVL6	552.151	1.06527	0.111111	9.58743	9.03077e-22	1.06731e-20
TMC7	142.913	1.24031	0.103906	11.9368	7.6072e-33	1.92875e-31
IRX1	10.0211	1.07058	0.189029	5.66359	1.48236e-08	5.22795e-08
CDH2	3780.56	2.9661	0.216894	13.6753	1.42581e-42	6.38509e-41
IRX2	444.764	1.47787	0.267693	5.52077	3.37512e-08	1.14424e-07
FOXA3	19.7429	2.55978	0.289539	8.84087	9.49791e-19	8.77544e-18
SGCD	1422.99	-1.20244	0.231568	-5.19261	2.07363e-07	6.44525e-07
SYT9	70.0598	-2.12174	0.204717	-10.3643	3.60441e-25	5.47015e-24
KCNS3	536.7	1.63733	0.130999	12.4988	7.57826e-36	2.31537e-34
GPR37	51.7109	2.8353	0.266766	10.6284	2.19824e-26	3.63016e-25
SDR16C5	91.3599	3.32509	0.335817	9.90149	4.10099e-23	5.33149e-22
BFSP2	24.0851	-1.55759	0.2732	-5.70126	1.18923e-08	4.24112e-08
OSCAR	268.499	1.39654	0.188433	7.41131	1.25059e-13	7.42803e-13
DCDC1	74.6329	-1.70838	0.135481	-12.6097	1.86663e-36	5.91588e-35
HS6ST2	1018.44	3.57276	0.316256	11.297	1.35722e-29	2.79122e-28
FPR2	24.4138	1.05301	0.268625	3.91999	8.85522e-05	0.000195732
ALK	218.223	3.20785	0.195612	16.3991	1.94136e-60	2.08725e-58
SIGLEC17P	52.4687	2.0548	0.281224	7.30661	2.73963e-13	1.57156e-12
INSR	8670.3	1.12054	0.0746261	15.0154	5.82385e-51	4.13363e-49
NRTN	30.3236	1.22395	0.18268	6.69999	2.08437e-11	9.92929e-11
FUT3	96.1698	5.40146	0.31814	16.9783	1.18971e-64	1.53883e-62
C9orf16	3913.46	1.41478	0.112949	12.5258	5.39235e-36	1.66549e-34
CDC42BPG	3768.19	1.24632	0.0865421	14.4013	5.08036e-47	2.9623e-45
LRG1	762.176	3.42956	0.212531	16.1367	1.40769e-58	1.38492e-56
SOSTDC1	64.8957	-1.37157	0.301497	-4.54921	5.38488e-06	1.39656e-05
KRT19	19235.2	2.79079	0.214965	12.9825	1.53682e-38	5.58626e-37
KRT15	373.893	5.07105	0.250631	20.2332	4.99807e-91	2.05413e-88
TPPP	1023.46	-2.1519	0.148574	-14.4837	1.53514e-47	9.16089e-46
KCND3	87.7798	-1.08798	0.201269	-5.4056	6.45929e-08	2.12702e-07
APLN	340.837	2.77582	0.20589	13.4821	1.99426e-41	8.51185e-40
KRT13	94.6968	2.36452	0.328481	7.19833	6.09527e-13	3.39112e-12
ZNF581	1711.08	1.04191	0.0906944	11.4881	1.51343e-30	3.33021e-29
KRT27	138.679	2.30562	0.218971	10.5293	6.32796e-26	1.0084e-24
DSEL	136.527	-1.05177	0.100832	-10.4309	1.79226e-25	2.77115e-24
RXFP1	54.9712	-1.55175	0.199871	-7.76374	8.24613e-15	5.44352e-14
ECEL1	155.221	1.00152	0.220876	4.53431	5.77934e-06	1.49445e-05
BCL2L1	8876.11	1.24365	0.0937188	13.27	3.45682e-40	1.38933e-38
CXXC5	6459.48	1.00338	0.0768454	13.0572	5.7829e-39	2.16379e-37
SLC25A33	420.641	-1.39571	0.10827	-12.8911	5.05335e-38	1.76874e-36
ENC1	1218.77	1.59288	0.130741	12.1834	3.80953e-34	1.04828e-32
P2RY6	403.47	1.68754	0.18836	8.95913	3.27254e-19	3.12782e-18
PLEKHG5	1143.23	1.19087	0.0827908	14.3841	6.50801e-47	3.78609e-45
LKAAEAR1	11.4533	1.74513	0.262953	6.63666	3.20866e-11	1.49661e-10
ANO5	391.74	-1.38349	0.147176	-9.40021	5.44525e-21	6.08021e-20
C1orf111	4.68213	1.32137	0.243371	5.42946	5.65256e-08	1.87323e-07
BCL2	4803.15	-1.44234	0.127992	-11.269	1.86762e-29	3.78289e-28
CFAP46	362.699	-1.10618	0.134019	-8.25393	1.53272e-16	1.18385e-15
COL8A2	7097.63	1.86958	0.185986	10.0522	8.98043e-24	1.225e-22
PRND	37.2388	2.69174	0.28392	9.48061	2.52795e-21	2.8808e-20
FRMD5	701.411	3.72389	0.252187	14.7664	2.41251e-49	1.5722e-47
AQP4	1434.15	-1.02603	0.229168	-4.47718	7.56359e-06	1.92267e-05
MIR31HG	142.459	2.83009	0.231517	12.2241	2.31022e-34	6.44055e-33
FBXW10	16.7363	-1.97058	0.20042	-9.83224	8.1783e-23	1.0404e-21
SCG2	79.1105	-1.06451	0.224681	-4.73786	2.15988e-06	5.88997e-06
GAP43	670.468	6.12527	0.349682	17.5167	1.06856e-68	1.63042e-66
EPHX4	365.278	1.44079	0.141885	10.1546	3.16054e-24	4.4617e-23
CALB2	41.6247	2.44688	0.303538	8.06119	7.55547e-16	5.48962e-15
SLC9C1	50.4153	-1.26941	0.17016	-7.46012	8.6442e-14	5.22074e-13
FRMD3	10008.8	2.62715	0.157604	16.6693	2.19e-62	2.55979e-60
ID4	18370	-1.2652	0.112655	-11.2307	2.8806e-29	5.77503e-28
AZU1	27.3541	3.27277	0.313582	10.4367	1.68495e-25	2.61475e-24
TPSAB1	94.9398	1.89833	0.277732	6.83509	8.19553e-12	4.06997e-11
NEGR1	266.426	-1.47357	0.197256	-7.47037	7.99679e-14	4.84235e-13
MACROD2	1696.16	2.3682	0.21689	10.9189	9.36327e-28	1.6897e-26
IL16	805.403	-1.09503	0.175507	-6.23923	4.39733e-10	1.82489e-09
ABCG4	141.346	1.52882	0.142327	10.7416	6.49072e-27	1.10873e-25
C2orf54	43.7868	2.14	0.258576	8.27608	1.27301e-16	9.90459e-16
CARNS1	3421.73	1.58788	0.135503	11.7184	1.02571e-31	2.43127e-30
SNTG2	47.4715	-1.09622	0.162618	-6.74108	1.57217e-11	7.60305e-11
KLHL6	455.173	-1.16248	0.210517	-5.52205	3.35066e-08	1.13641e-07
ZMAT3	5862.24	1.86677	0.0946522	19.7224	1.38452e-86	4.52293e-84
THEMIS	73.986	-1.18874	0.218716	-5.4351	5.47657e-08	1.81822e-07
CCL19	1006.09	-2.07214	0.395945	-5.23341	1.66411e-07	5.22337e-07
RAB37	142.568	-1.10854	0.167273	-6.62712	3.4229e-11	1.59071e-10
CYP7B1	259.164	-1.50229	0.129567	-11.5946	4.38772e-31	1.00362e-29
RARG	3625.56	1.09344	0.0788775	13.8625	1.06891e-43	5.08153e-42
MYEOV	80.6606	2.52754	0.245959	10.2763	9.01565e-25	1.32714e-23
ADH6	6.55586	-1.03455	0.122008	-8.47939	2.26371e-17	1.88317e-16
HPSE2	65.9076	3.21888	0.233611	13.7788	3.41847e-43	1.56806e-41
RXFP4	6.20117	1.20423	0.179815	6.69706	2.1265e-11	1.01224e-10
HPSE	355.029	1.204	0.156837	7.67673	1.63204e-14	1.05361e-13
C10orf131	20.3442	1.2283	0.147832	8.3088	9.6672e-17	7.60747e-16
MAB21L3	4.75009	-2.08398	0.219082	-9.51234	1.86418e-21	2.14743e-20
SYT12	5033.32	6.57859	0.304285	21.6198	1.16934e-103	9.31126e-101
LIPM	10.8452	1.10045	0.272575	4.03723	5.40871e-05	0.000122888
SNCG	1218.38	1.33038	0.193856	6.86273	6.75569e-12	3.38462e-11
KCNK7	23.3055	1.00645	0.170877	5.88992	3.86393e-09	1.44917e-08
NDNF	47.915	-1.45103	0.199654	-7.26771	3.65628e-13	2.06989e-12
DAB1	12.6266	-1.13752	0.170234	-6.68211	2.35526e-11	1.11426e-10
CCDC36	35.3596	-1.24085	0.121297	-10.2299	1.45736e-24	2.11595e-23
SAA1	68.254	2.36217	0.351316	6.72378	1.77067e-11	8.50809e-11
AGR3	65.6845	-3.2632	0.295183	-11.0548	2.07754e-28	3.90684e-27
TNFRSF10C	771.542	2.42414	0.127957	18.9449	4.86113e-80	1.19102e-77
CSPG4	1438.71	1.59814	0.132879	12.027	2.56299e-33	6.70509e-32
CCR9	16.8674	1.52464	0.318668	4.78442	1.7148e-06	4.73861e-06
PC	4061.89	1.64261	0.114475	14.3491	1.07861e-46	6.20406e-45
TRAPPC3L	32.791	1.30248	0.254741	5.11297	3.17134e-07	9.61095e-07
GPR64	619.769	1.11285	0.179246	6.20853	5.34819e-10	2.19767e-09
C11orf80	1015.66	1.6333	0.101558	16.0824	3.39209e-58	3.27401e-56
HAP1	178.851	-1.89474	0.214614	-8.8286	1.05993e-18	9.76078e-18
2024-03-10	27.9207	3.21932	0.22153	14.5322	7.57318e-48	4.62763e-46
PLK3	2126.78	1.08594	0.116319	9.33588	1.00158e-20	1.0874e-19
DPY19L1	2180.43	1.13103	0.0959379	11.7892	4.43821e-32	1.07093e-30
CBX2	235.958	1.41713	0.085605	16.5543	1.49018e-61	1.68761e-59
SPTBN2	1134.6	3.55005	0.179591	19.7674	5.68348e-87	1.90554e-84
SLCO4C1	500.829	2.60157	0.236261	11.0114	3.36668e-28	6.2481e-27
C9orf131	3.39037	-1.04382	0.155947	-6.69343	2.17992e-11	1.03593e-10
TLR10	109.616	-1.44206	0.259776	-5.55117	2.83765e-08	9.6925e-08
RP11-23P13.6	417.964	1.26743	0.184911	6.85427	7.1676e-12	3.57903e-11
ZNF80	9.09544	-1.73109	0.254876	-6.7919	1.10669e-11	5.43344e-11
PHLDA3	4800.77	1.97658	0.106935	18.4839	2.78466e-76	6.0646e-74
PODN	665.606	-2.06905	0.220262	-9.39358	5.79945e-21	6.45591e-20
ZCCHC12	31256.6	6.73908	0.282973	23.8153	2.32018e-125	5.91206e-122
GALNTL6	128.494	2.74598	0.199231	13.7829	3.2315e-43	1.489e-41
LINGO2	118.011	-2.16815	0.334003	-6.49139	8.50475e-11	3.80259e-10
GCSAM	206.261	-1.64447	0.154623	-10.6354	2.04036e-26	3.38479e-25
SLC26A9	160.501	-1.19191	0.179543	-6.63856	3.16771e-11	1.47914e-10
MFSD4	435.179	1.45925	0.144569	10.0938	5.88599e-24	8.15114e-23
MYO1H	29.8234	-1.08229	0.128612	-8.41514	3.92432e-17	3.20293e-16
GOLT1A	681.229	3.97566	0.162647	24.4436	5.89334e-132	1.8771e-128
UGT8	495.132	-1.13824	0.182187	-6.24766	4.16648e-10	1.73417e-09
KY	233.37	-1.62547	0.170329	-9.5431	1.38623e-21	1.61512e-20
BRSK2	70.1004	-1.70306	0.176636	-9.64165	5.33218e-22	6.41195e-21
RIN1	523.959	2.37127	0.140971	16.821	1.7127e-63	2.09814e-61
NLRP6	12.6719	-1.53342	0.248882	-6.16123	7.21826e-10	2.92647e-09
PQLC2L	196.768	-1.35819	0.185055	-7.33939	2.1457e-13	1.24544e-12
SEZ6L2	2222.93	3.96468	0.214117	18.5164	1.52286e-76	3.34518e-74
ASPHD1	187.986	3.86734	0.226679	17.0608	2.90382e-65	3.93575e-63
GPR171	69.4788	-1.02831	0.230463	-4.46193	8.12249e-06	2.05551e-05
CD164L2	259.404	3.37872	0.226833	14.8952	3.54313e-50	2.40753e-48
CA5A	20.6354	-1.32368	0.172588	-7.66961	1.72526e-14	1.10986e-13
CHST2	6753.72	2.20678	0.144252	15.2981	7.87774e-53	5.9039e-51
DES	497.578	-1.79134	0.316075	-5.66747	1.4492e-08	5.11596e-08
RAG2	219.68	-1.72777	0.484386	-3.56693	0.000361181	0.000731346
TMEM51-AS1	49.7077	1.05673	0.142999	7.3898	1.47054e-13	8.67178e-13
CADM2	43.6794	-1.03436	0.316979	-3.26317	0.00110173	0.00206999
GOLGA8A	6223.46	1.14115	0.175969	6.48495	8.87629e-11	3.96245e-10
CATSPER1	198.338	3.80303	0.236537	16.0779	3.64264e-58	3.50257e-56
CST6	7688.24	3.78846	0.270326	14.0144	1.27238e-44	6.32e-43
GRAMD2	474.194	-1.40493	0.165667	-8.48044	2.24335e-17	1.86806e-16
PCSK1	23.4621	-1.2353	0.177472	-6.96055	3.38956e-12	1.75405e-11
LPL	2389.48	2.64684	0.180668	14.6503	1.34056e-48	8.45515e-47
DPP10	125.642	2.04076	0.321507	6.34748	2.18872e-10	9.37325e-10
LONRF3	653.373	-1.60642	0.135521	-11.8537	2.0597e-32	5.09051e-31
UCP2	18061.3	1.04492	0.119401	8.75137	2.10786e-18	1.90192e-17
RMI2	630.327	1.34246	0.121095	11.086	1.46747e-28	2.79885e-27
GPR156	13.2613	1.13869	0.157647	7.22307	5.08272e-13	2.84519e-12
PRIMA1	91.1732	-1.26667	0.276135	-4.58716	4.49323e-06	1.17705e-05
SFN	1866.76	3.9748	0.273876	14.5131	1.00057e-47	6.05596e-46
ETV4	2818.91	3.49691	0.141872	24.6483	3.83499e-134	1.39599e-130
CALCB	133.903	1.13804	0.30772	3.6983	0.000217051	0.000453668
CREG2	12.6172	2.49636	0.207752	12.0161	2.92539e-33	7.59082e-32
WBSCR28	4.26006	1.30169	0.243353	5.34895	8.84643e-08	2.87044e-07
DOK7	707.772	3.17027	0.206663	15.3403	4.11139e-53	3.15549e-51
PLEKHD1	197.722	-1.38502	0.27466	-5.04267	4.59075e-07	1.36384e-06
AIM1L	116.598	2.56266	0.203977	12.5635	3.35159e-36	1.05304e-34
HSF5	4.61648	-1.62093	0.233951	-6.92853	4.2525e-12	2.17543e-11
SPHK1	1298.24	1.27761	0.127068	10.0546	8.77126e-24	1.19775e-22
ACBD7	213.456	2.26519	0.200443	11.3009	1.29884e-29	2.67333e-28
HSD11B2	629.506	-1.01919	0.203257	-5.01432	5.32225e-07	1.56619e-06
RIMS2	515.903	2.61655	0.221166	11.8307	2.70793e-32	6.63468e-31
CLEC14A	2533.22	1.07713	0.101863	10.5743	3.92115e-26	6.37619e-25
DIRAS1	151.096	1.45454	0.219226	6.63492	3.24676e-11	1.51272e-10
PRR15	6852.8	5.77699	0.244909	23.5883	5.08295e-123	8.63457e-120
HORMAD2	5.87371	2.59883	0.259059	10.0318	1.1046e-23	1.49954e-22
TCERG1L	6175.56	1.26209	0.198423	6.3606	2.0097e-10	8.63707e-10
BASP1	4621.6	1.22226	0.147265	8.29972	1.04358e-16	8.19206e-16
IRX5	18.3801	1.49798	0.201981	7.41646	1.20295e-13	7.1584e-13
GRIN1	25.3291	2.14973	0.224875	9.55968	1.18122e-21	1.38513e-20
SOX11	96.1963	3.87289	0.293161	13.2108	7.60285e-40	3.00354e-38
TYMS	674.162	1.05184	0.107835	9.75416	1.77067e-22	2.19983e-21
C8orf4	7139.8	2.65242	0.20417	12.9912	1.37184e-38	5.00082e-37
TYMSOS	35.073	2.07244	0.162629	12.7433	3.39578e-37	1.12667e-35
FUT2	156.19	1.47698	0.152498	9.68523	3.48416e-22	4.24784e-21
GCNT4	313.647	1.10883	0.165466	6.70123	2.06674e-11	9.85086e-11
MUC20	815.28	1.24872	0.151469	8.24405	1.66479e-16	1.28159e-15
FIBIN	404.143	-1.33928	0.244216	-5.48401	4.15793e-08	1.3981e-07
AP000679.2	5.91315	2.46968	0.276839	8.92103	4.61983e-19	4.37125e-18
ACER2	241.31	1.27143	0.156945	8.10111	5.44618e-16	4.02127e-15
LINC00982	614.149	-1.31681	0.177471	-7.41988	1.17231e-13	6.9875e-13
RIMKLA	131.58	-1.04312	0.182256	-5.72335	1.04441e-08	3.74299e-08
CLVS1	19.6097	-1.48981	0.163459	-9.11424	7.92248e-20	8.03634e-19
B3GNT8	398.141	2.20905	0.138292	15.9738	1.94507e-57	1.77643e-55
KCNA3	56.576	-1.03327	0.220719	-4.68136	2.84974e-06	7.64924e-06
KCNA2	48.1786	-1.23064	0.301895	-4.07636	4.57454e-05	0.00010523
RP11-551L14.1	13.3293	-1.34693	0.232528	-5.79257	6.93158e-09	2.5268e-08
LRRN4CL	51.1542	-2.68878	0.258622	-10.3966	2.57044e-25	3.91966e-24
CD19	189.321	-2.43568	0.374925	-6.49645	8.22363e-11	3.68142e-10
ERICH5	100.321	1.36268	0.196779	6.92492	4.36226e-12	2.22755e-11
GPR4	947.874	1.43325	0.112206	12.7733	2.31025e-37	7.76616e-36
JUN	32569.6	-1.73025	0.151995	-11.3836	5.04859e-30	1.07113e-28
SRRM3	354.44	1.29899	0.13838	9.3871	6.16764e-21	6.84187e-20
CRACR2B	677.758	1.45852	0.12666	11.5152	1.10543e-30	2.44722e-29
CD151	20810.9	1.26905	0.0902124	14.0673	6.0319e-45	3.08014e-43
RP11-16K12.1	40.017	2.80733	0.261328	10.7426	6.42386e-27	1.09857e-25
FAM20C	3954.09	1.12802	0.121459	9.28723	1.58359e-20	1.68834e-19
DPY19L2	573.298	-1.18333	0.162021	-7.30356	2.80252e-13	1.60619e-12
C2orf73	40.1771	-1.52079	0.146031	-10.4141	2.13707e-25	3.28634e-24
GPR150	16.5532	1.27041	0.189376	6.70838	1.96795e-11	9.4046e-11
MLF1	786.623	-1.30907	0.0815742	-16.0476	5.94653e-58	5.59128e-56
ULK4P3	5.53948	-1.59359	0.217577	-7.32426	2.40219e-13	1.38736e-12
GOLGA8Q	34.9617	-1.59185	0.276143	-5.76459	8.18558e-09	2.95895e-08
PPP1R42	29.4083	-1.0538	0.155253	-6.78762	1.14001e-11	5.58303e-11
FAR2P2	97.1323	-1.33127	0.133274	-9.98899	1.70303e-23	2.27675e-22
AMER3	4.40513	-1.17538	0.227517	-5.16613	2.38992e-07	7.37257e-07
SH2D4B	11.9633	-1.32844	0.191485	-6.93754	3.98995e-12	2.04604e-11
KCNG2	3.39028	-1.24485	0.202611	-6.14406	8.04404e-10	3.24474e-09
GLDC	454.386	-1.49699	0.333169	-4.49318	7.01665e-06	1.7915e-05
CTXN1	1169.97	3.36554	0.182366	18.4549	4.76272e-76	9.86658e-74
CD28	134.146	-1.35878	0.230474	-5.89559	3.73354e-09	1.40171e-08
ERBB4	501.601	-1.1176	0.181735	-6.14965	7.76526e-10	3.13875e-09
OTOS	1293.43	-1.06101	0.253472	-4.18593	2.84e-05	6.708e-05
GLULP4	2.79923	-1.25556	0.146563	-8.56673	1.06462e-17	9.11851e-17
GP5	25.1047	-1.6494	0.178084	-9.26194	2.00759e-20	2.13147e-19
FAM132B	2719.04	1.80018	0.213913	8.41546	3.91349e-17	3.19512e-16
TMEM139	504.706	-1.72907	0.246211	-7.02271	2.17611e-12	1.1466e-11
FAM101A	57.1754	1.50872	0.172969	8.72251	2.72107e-18	2.43539e-17
LINC00086	4628.7	1.90693	0.166499	11.4531	2.26866e-30	4.92819e-29
LL0XNC01-131B10.2	44.9174	3.44921	0.264773	13.0271	8.58489e-39	3.17031e-37
C9orf50	42.8025	1.82898	0.177793	10.2872	8.05011e-25	1.1912e-23
HTR1F	28.0899	1.50182	0.150748	9.96247	2.22464e-23	2.94932e-22
C10orf67	74.6928	1.72215	0.142988	12.044	2.08592e-33	5.49085e-32
LDLRAD3	547.99	1.25902	0.0935208	13.4624	2.6017e-41	1.10306e-39
CDH4	1170.07	3.83276	0.246854	15.5264	2.29927e-54	1.86585e-52
SMCO3	39.9832	-1.06778	0.232247	-4.59759	4.274e-06	1.12251e-05
EGR3	1269.14	-1.47406	0.220626	-6.68129	2.36853e-11	1.12034e-10
VWA1	6794.36	1.36568	0.109037	12.5249	5.45767e-36	1.68362e-34
AC073072.5	5.62828	-1.12167	0.244434	-4.58886	4.45679e-06	1.16799e-05
FJX1	350.491	1.74824	0.119637	14.6129	2.32547e-48	1.4559e-46
ALOX12B	15.7349	1.93624	0.210886	9.18147	4.25238e-20	4.40825e-19
LBX2	44.8002	1.58304	0.138063	11.4661	1.95228e-30	4.27004e-29
SLITRK4	401.696	2.04969	0.163462	12.5393	4.55273e-36	1.41129e-34
HTR1D	23.2805	2.16088	0.226213	9.55242	1.26696e-21	1.48089e-20
LSMEM2	3.70324	-1.58044	0.185555	-8.51736	1.63228e-17	1.3754e-16
ALOX15B	3013.91	3.14339	0.240858	13.0508	6.29056e-39	2.34342e-37
FCER1A	299.355	1.09562	0.243251	4.50408	6.66605e-06	1.70763e-05
ARL14	54.6325	-2.79035	0.283363	-9.84727	7.04295e-23	8.97988e-22
APOBEC3B	171.616	-1.2144	0.174675	-6.95232	3.59339e-12	1.85126e-11
FOXS1	184.65	1.06414	0.150943	7.04991	1.79029e-12	9.50382e-12
ATOH7	4.98501	1.36066	0.239944	5.67074	1.42179e-08	5.02477e-08
OR7E22P	4.30578	1.25936	0.232774	5.41022	6.29482e-08	2.07582e-07
MYADM	10512.6	-1.09991	0.14644	-7.51101	5.86739e-14	3.59651e-13
GIPC3	506.425	1.2245	0.126361	9.69049	3.30942e-22	4.04447e-21
C1orf194	10.2407	-1.60151	0.25253	-6.34184	2.27033e-10	9.70642e-10
B3GNT3	2512.7	6.04914	0.298775	20.2465	3.81665e-91	1.5943e-88
ITLN1	15.6099	-1.15978	0.235516	-4.92443	8.46052e-07	2.42882e-06
CCR8	17.9384	1.47735	0.275138	5.36948	7.89625e-08	2.57459e-07
LINC00652	20.7973	-1.22343	0.179423	-6.81868	9.18811e-12	4.54606e-11
PPP1R14BP3	467.201	1.07171	0.110647	9.68592	3.46066e-22	4.22122e-21
C3orf80	53.6	1.50643	0.180037	8.36733	5.89397e-17	4.73469e-16
C10orf91	22.9204	1.37899	0.185762	7.42343	1.14128e-13	6.81051e-13
ANKRD18A	127.119	-1.11935	0.131585	-8.50672	1.7893e-17	1.50522e-16
SEPT1	599.176	-1.00089	0.156599	-6.3914	1.64378e-10	7.12453e-10
TDRD6	314.344	-1.50423	0.160591	-9.36685	7.47261e-21	8.21794e-20
TH	18.918	1.19436	0.23297	5.12667	2.94913e-07	8.97595e-07
MYLPF	44.7431	1.08683	0.180611	6.01752	1.77115e-09	6.90071e-09
PLD5	12.282	-2.25821	0.261168	-8.64659	5.30591e-18	4.65564e-17
PNPLA1	4.47306	-1.38871	0.210276	-6.60425	3.99544e-11	1.84568e-10
CYP8B1	6.64503	-1.71005	0.190236	-8.98911	2.49234e-19	2.41289e-18
TPRXL	8.51812	1.06104	0.237397	4.46949	7.84064e-06	1.98892e-05
SERTM1	313.962	-1.58625	0.356916	-4.44431	8.8174e-06	2.22188e-05
GAS1	340.63	-1.23319	0.202706	-6.08363	1.17493e-09	4.6575e-09
CTD-3064H18.4	71.2899	3.01154	0.232644	12.9449	2.51243e-38	8.96628e-37
NRIP1	3957.22	1.44027	0.141073	10.2093	1.80111e-24	2.59582e-23
ZSCAN4	26.1943	2.12664	0.230182	9.23894	2.4895e-20	2.62344e-19
MAB21L1	16.4557	-1.25481	0.169	-7.42492	1.12846e-13	6.73563e-13
CLRN3	11.959	3.34188	0.257211	12.9928	1.34491e-38	4.90969e-37
CHST13	17.3396	1.21799	0.193516	6.294	3.09379e-10	1.30648e-09
ANKRD30B	23.0753	2.47232	0.275322	8.97974	2.71415e-19	2.6157e-18
ARSJ	290.263	1.26004	0.193096	6.52544	6.78023e-11	3.06162e-10
HOXC9	11.2183	1.39285	0.237217	5.87161	4.3158e-09	1.6113e-08
BHLHE22	34.3832	-1.04583	0.25743	-4.06259	4.85304e-05	0.000111125
OXTR	78.0112	1.57166	0.127582	12.3188	7.17266e-35	2.07454e-33
F2R	2845.75	1.43165	0.111851	12.7996	1.64777e-37	5.57592e-36
PENK	44.0448	1.993	0.368609	5.4068	6.41598e-08	2.11331e-07
HIST3H2A	256.408	2.92808	0.2241	13.0659	5.15485e-39	1.93447e-37
TMEM132C	23.91	-2.45644	0.304677	-8.06246	7.47767e-16	5.43754e-15
LRRC75A	1010.55	1.45386	0.0917914	15.8387	1.68293e-56	1.48383e-54
CCL13	234.679	2.82945	0.262883	10.7632	5.13683e-27	8.85599e-26
UTS2R	110.6	-1.78662	0.273408	-6.53463	6.37651e-11	2.8875e-10
TNFSF15	871.135	1.90046	0.154454	12.3044	8.57676e-35	2.46386e-33
PHLDA2	1111.71	1.86868	0.158446	11.7938	4.20165e-32	1.01674e-30
PLAG1	1337.45	2.07494	0.15269	13.5893	4.63519e-42	2.03989e-40
TIGIT	309.148	-1.27228	0.258426	-4.92319	8.51466e-07	2.44271e-06
ADIG	48.0507	-1.3667	0.288638	-4.73499	2.1907e-06	5.9689e-06
FAM181B	95.7347	-1.39081	0.201717	-6.89486	5.39174e-12	2.72647e-11
RP11-69E11.4	1309.22	-1.10699	0.247747	-4.46822	7.8874e-06	1.99959e-05
KCNIP1	17.3724	-1.5929	0.285353	-5.5822	2.37493e-08	8.18219e-08
CYB5D1	188.548	-1.00369	0.111389	-9.01068	2.04783e-19	2.00003e-18
FAM153B	89.7483	1.02135	0.228406	4.47165	7.76192e-06	1.97013e-05
GABRG3	314.044	2.95523	0.277999	10.6303	2.15304e-26	3.56245e-25
C1S	5536.59	-1.15019	0.229923	-5.00249	5.6596e-07	1.66105e-06
RP5-1142A6.8	4.89872	-1.57634	0.161951	-9.73347	2.17069e-22	2.68372e-21
NXPH4	45.0181	1.96062	0.225696	8.68702	3.72061e-18	3.301e-17
DNM1P46	49.9957	-1.00647	0.145943	-6.89631	5.3371e-12	2.70045e-11
NCF1B	49.6399	-1.10037	0.211966	-5.19127	2.0887e-07	6.48814e-07
XKRX	580.405	3.80156	0.216561	17.5542	5.52334e-69	8.52971e-67
OR7E115P	6.66446	1.37157	0.246362	5.56731	2.58701e-08	8.87088e-08
RNASE10	5.94236	2.2417	0.244188	9.1802	4.30296e-20	4.45706e-19
EPHB3	1323.17	3.51661	0.184988	19.01	1.41047e-80	3.48934e-78
C2orf82	79.8518	1.75961	0.135876	12.9501	2.34729e-38	8.40045e-37
NTM	606.188	2.81791	0.22103	12.749	3.15857e-37	1.0507e-35
GALR2	16.4273	2.15669	0.221049	9.75663	1.72805e-22	2.14793e-21
PAPPA	327.186	1.0983	0.186989	5.87358	4.26495e-09	1.59278e-08
HCAR2	55.3041	1.72146	0.249729	6.8933	5.45129e-12	2.75604e-11
CCDC87	84.3324	-1.02565	0.102359	-10.0201	1.24317e-23	1.68138e-22
C1orf116	4104.9	1.59116	0.175948	9.04336	1.51927e-19	1.4999e-18
[truncated: 1,774 more rows]

## Sheet: Table S3
Supplementary Table 3. The results of univariate Cox regression analysis
Gene	z	HR	HR.95L	HR.95H	P-value
LRRC75A	-4.04648	0.0527242	0.0126765	0.219291	5.19927e-05
METTL7B	-3.47789	0.254601	0.117769	0.550411	0.000505377
C1orf115	-3.31558	0.126947	0.0374747	0.430036	0.000914532
ADRA1B	-3.16488	0.113878	0.0296556	0.437293	0.00155146
TPD52L1	-3.13863	0.0745236	0.0147258	0.377144	0.00169742
FRMD3	-2.995	0.214362	0.0782427	0.587289	0.00274441
TNFRSF10C	-2.86346	0.194073	0.0631822	0.596122	0.00419047
TGFA	-2.85744	0.207704	0.0706755	0.610408	0.00427071
AC079630.2	-2.66356	0.442578	0.242937	0.80628	0.0077318
EPS8	-2.63996	0.112642	0.022267	0.56982	0.00829153
MEGF9	-2.52565	0.155421	0.0366526	0.659047	0.0115483
CLDN2	-2.50513	0.269969	0.0969136	0.752041	0.0122405
RP3-449M8.9	-2.4884	0.247451	0.0823714	0.743366	0.0128321
TNIK	-2.42639	0.157987	0.035587	0.701377	0.01525
CYP4B1	-2.42418	0.273129	0.0956464	0.779952	0.015343
ADK	-2.41918	0.0238328	0.00115452	0.491982	0.0155554
RAB15	-2.39075	0.0902568	0.0125653	0.648319	0.0168139
RP11-476D10.1	-2.33637	0.402538	0.187621	0.863637	0.0194719
ENDOD1	-2.32311	0.14294	0.0276934	0.737792	0.0201731
CHPT1	-2.28874	0.110665	0.0168015	0.728909	0.0220945
RP11-612B6.2	-2.25139	0.122852	0.0197989	0.762301	0.0243607
DPP4	-2.24806	0.482614	0.25571	0.910861	0.0245723
SH2D4A	-2.21213	0.0913759	0.0109679	0.761274	0.0269574
CCND2	-2.19988	0.102453	0.0134574	0.779987	0.0278151
MTUS1	-2.1978	0.10942	0.0152116	0.78707	0.0279631
MYO3B	-2.16168	0.126469	0.0193983	0.824524	0.0306431
ZCCHC16	-2.15172	0.426897	0.196603	0.926947	0.0314193
PLAG1	-2.14801	0.329893	0.119925	0.907478	0.0317129
ADAMTS9	-2.14719	0.260518	0.0763155	0.889329	0.0317778
GPRC5B	-2.12222	0.12494	0.0183007	0.852977	0.0338192
LINC01314	-2.10715	0.401685	0.171965	0.938276	0.0351043
RAD23B	-2.07101	0.0407272	0.00196928	0.842289	0.0383575
STRADB	-2.05829	0.112778	0.0141164	0.900996	0.039562
GLT1D1	-2.05052	0.392309	0.160399	0.959519	0.0403137
PRDM1	-2.04506	0.202787	0.0439456	0.935762	0.0408489
CXCL8	2.01766	2.85929	1.0305	7.93357	0.0436262
RP11-366L20.2	-1.99529	0.26398	0.0713481	0.976695	0.0460113
APOE	-1.98748	0.242321	0.0598831	0.980567	0.0468693
RDH5	-1.98177	0.325318	0.107147	0.987719	0.0475049
ENTPD1	-1.96812	0.222975	0.0500279	0.993801	0.0490543

## Sheet: Table S4
Supplementary Table 4. The results of proportional hazards assumption test
Gene	P-value
LRRC75A	0.889997
METTL7B	0.713385
C1orf115	0.922593
ADRA1B	0.809669
TPD52L1	0.449367
FRMD3	0.415877
TNFRSF10C	0.0896949
TGFA	0.918285
AC079630.2	0.534016
EPS8	0.732523
MEGF9	0.935508
CLDN2	0.569663
RP3-449M8.9	0.48253
TNIK	0.511049
CYP4B1	0.0545442
ADK	0.319687
RAB15	0.397633
RP11-476D10.1	0.529642
ENDOD1	0.121458
CHPT1	0.495315
RP11-612B6.2	0.771986
DPP4	0.419445
SH2D4A	0.208025
CCND2	0.874878
MTUS1	0.236927
MYO3B	0.180744
ZCCHC16	0.425677
PLAG1	0.514031
ADAMTS9	0.276689
GPRC5B	0.250069
LINC01314	0.544421
RAD23B	0.55871
STRADB	0.546525
GLT1D1	0.555412
PRDM1	0.776297
CXCL8	0.213509
RP11-366L20.2	0.870886
APOE	0.448322
RDH5	0.78689
ENTPD1	0.778915

## Sheet: Table S5
Supplementary Table 5. Risk score and clinical characteristics of THCA patients
	riskScore	group	Age	M	N	T	Stage
TCGA-BJ-A0Z2-01A	-8.25727	high	<=60	M1	N0	T2	Stage IV
TCGA-BJ-A0Z3-01A	-9.81126	low	<=60	M0	N0	T1	Stage I
TCGA-BJ-A0Z5-01A	-9.76333	low	<=60	M0	N1	T3	Stage III
TCGA-BJ-A0ZB-01A	-8.44677	low	>60	M0	N1	T3	Stage IV
TCGA-BJ-A0ZC-01A	-8.08342	high	<=60	M0	N0	T1	Stage I
TCGA-BJ-A0ZF-01A	-8.86644	low	<=60	M0	N0	T2	Stage II
TCGA-BJ-A0ZG-01A	-7.58842	high	>60	M0	N0	T1	Stage I
TCGA-BJ-A0ZJ-01A	-8.93059	low	<=60	M0	N1	T2	Stage I
TCGA-BJ-A191-01A	-8.71038	low	<=60	M0	N0	T1	Stage I
TCGA-BJ-A28R-01A	-8.38224	high	<=60	M0	N0	T1	Stage I
TCGA-BJ-A28S-01A	-9.40251	low	>60	M0	N0	T2	Stage II
TCGA-BJ-A28T-01A	-5.89608	high	<=60	M0	N1	T1	Stage I
TCGA-BJ-A28X-01A	-7.83225	high	<=60	M0	N1	T3	Stage I
TCGA-BJ-A290-01A	-8.94564	low	>60	M0	N1	T3	Stage III
TCGA-BJ-A291-01A	-8.27888	high	<=60	M0	N0	T1	Stage I
TCGA-BJ-A2N8-01A	-8.6699	low	<=60	M0	N0	T1	Stage I
TCGA-BJ-A2NA-01A	-8.93474	low	>60	M0	N0	T3	Stage III
TCGA-BJ-A2P4-01A	-9.06917	low	<=60	M0	N0	T2	Stage I
TCGA-BJ-A3F0-01A	-9.06514	low	>60	M0	N0	T1	Stage I
TCGA-BJ-A3PU-01A	-8.38534	high	<=60	M0	N1	T3	Stage III
TCGA-BJ-A45C-01A	-6.50939	high	>60	M0	N0	T3	Stage III
TCGA-BJ-A45E-01A	-4.69096	high	<=60	M0	N0	T1	Stage I
TCGA-BJ-A45I-01A	-8.25625	high	<=60	M0	N0	T3	Stage III
TCGA-BJ-A45J-01A	-7.72899	high	<=60	M0	N1	T1	Stage I
TCGA-BJ-A45K-01A	-8.09831	high	<=60	M0	N0	T2	Stage I
TCGA-BJ-A4O8-01A	-8.01238	high	<=60	M0	N1	T3	Stage III
TCGA-BJ-A4O9-01A	-9.2681	low	<=60	M0	N0	T2	Stage II
TCGA-CE-A13K-01A	-9.5971	low	<=60	M0	N1	T3	Stage I
TCGA-CE-A3ME-01A	-9.18067	low	<=60	M0	N0	T2	Stage II
TCGA-CE-A481-01A	-9.75265	low	<=60	M0	N0	T1	Stage I
TCGA-CE-A484-01A	-8.78193	low	<=60	M0	N1	T2	Stage I
TCGA-CE-A485-01A	-8.55009	low	<=60	M0	N1	T2	Stage I
TCGA-DE-A0XZ-01A	-9.70784	low	>60	M0	N1	T1	Stage III
TCGA-DE-A3KN-01A	-9.25042	low	<=60	M0	N1	T3	Stage IV
TCGA-DE-A4MA-01A	-8.49304	low	<=60	M0	N1	T3	Stage III
TCGA-DE-A4MC-01A	-7.86602	high	<=60	M0	N1	T3	Stage I
TCGA-DE-A4MD-01A	-6.68303	high	>60	M0	N1	T3	Stage IV
TCGA-DE-A69K-01A	-9.27784	low	<=60	M0	N0	T3	Stage III
TCGA-DJ-A13L-01A	-7.61155	high	>60	M0	N0	T1	Stage I
TCGA-DJ-A13M-01A	-9.18117	low	<=60	M0	N0	T1	Stage I
TCGA-DJ-A13P-01A	-10.0047	low	<=60	M0	N0	T2	Stage II
TCGA-DJ-A13R-01A	-5.09554	high	<=60	M0	N0	T3	Stage III
TCGA-DJ-A13T-01A	-8.87527	low	<=60	M0	N0	T2	Stage I
TCGA-DJ-A13W-01A	-5.23795	high	<=60	M0	N0	T1	Stage I
TCGA-DJ-A1QD-01A	-8.96612	low	<=60	M0	N1	T2	Stage I
TCGA-DJ-A1QE-01A	-8.20228	high	>60	M0	N0	T3	Stage III
TCGA-DJ-A1QF-01A	-9.78768	low	>60	M0	N0	T2	Stage II
TCGA-DJ-A1QG-01A	-9.11008	low	>60	M0	N0	T1	Stage I
TCGA-DJ-A1QM-01A	-5.6756	high	<=60	M0	N0	T1	Stage I
TCGA-DJ-A1QN-01A	-10.5577	low	<=60	M0	N0	T1	Stage I
TCGA-DJ-A1QO-01A	-7.87497	high	>60	M0	N0	T3	Stage III
TCGA-DJ-A2PN-01A	-7.80754	high	>60	M0	N0	T1	Stage I
TCGA-DJ-A2PT-01A	-7.01981	high	>60	M0	N0	T3	Stage III
TCGA-DJ-A2PU-01A	-9.16581	low	<=60	M0	N0	T2	Stage II
TCGA-DJ-A2PV-01A	-8.85689	low	<=60	M0	N0	T2	Stage II
TCGA-DJ-A2PW-01A	-8.08466	high	>60	M0	N1	T3	Stage III
TCGA-DJ-A2PX-01A	-9.87355	low	<=60	M0	N0	T1	Stage I
TCGA-DJ-A2PY-01A	-8.08526	high	<=60	M0	N1	T3	Stage III
TCGA-DJ-A2PZ-01A	-8.70947	low	>60	M0	N0	T3	Stage III
TCGA-DJ-A2Q1-01A	-4.78565	high	<=60	M0	N1	T1	Stage I
TCGA-DJ-A2Q2-01A	-4.98486	high	<=60	M0	N0	T3	Stage III
TCGA-DJ-A2Q3-01A	-8.62671	low	>60	M0	N1	T3	Stage III
TCGA-DJ-A2Q4-01A	-9.53671	low	<=60	M0	N1	T1	Stage III
TCGA-DJ-A2Q7-01A	-10.041	low	<=60	M0	N1	T2	Stage III
TCGA-DJ-A2Q9-01A	-3.52619	high	>60	M0	N1	T1	Stage III
TCGA-DJ-A2QA-01A	-9.593	low	<=60	M0	N0	T3	Stage III
TCGA-DJ-A2QC-01A	-10.3793	low	>60	M0	N0	T2	Stage II
TCGA-DJ-A3UK-01A	-8.95565	low	<=60	M0	N0	T1	Stage I
TCGA-DJ-A3UM-01A	-8.81035	low	<=60	M0	N0	T1	Stage I
TCGA-DJ-A3UN-01A	-10.3557	low	<=60	M0	N0	T1	Stage I
TCGA-DJ-A3UO-01A	-10.3962	low	>60	M0	N1	T3	Stage IV
TCGA-DJ-A3UP-01A	-9.73565	low	<=60	M0	N0	T2	Stage I
TCGA-DJ-A3UQ-01A	-7.59795	high	<=60	M0	N1	T3	Stage III
TCGA-DJ-A3UR-01A	-10.5858	low	<=60	M0	N1	T3	Stage III
TCGA-DJ-A3US-01A	-7.86514	high	<=60	M0	N0	T1	Stage I
TCGA-DJ-A3UV-01A	-8.90075	low	<=60	M0	N0	T1	Stage I
TCGA-DJ-A3UW-01A	-7.90216	high	<=60	M0	N0	T1	Stage I
TCGA-DJ-A3UX-01A	-8.32545	high	<=60	M0	N0	T1	Stage I
TCGA-DJ-A3UY-01A	-6.18579	high	<=60	M0	N0	T1	Stage I
TCGA-DJ-A3UZ-01A	-9.063	low	>60	M0	N0	T3	Stage III
TCGA-DJ-A3V2-01A	-8.4523	low	<=60	M0	N1	T2	Stage I
TCGA-DJ-A3V3-01A	-9.40854	low	<=60	M0	N0	T2	Stage II
TCGA-DJ-A3V5-01A	-6.91015	high	>60	M0	N0	T3	Stage III
TCGA-DJ-A3V6-01A	-7.9405	high	<=60	M0	N0	T3	Stage III
TCGA-DJ-A3V7-01A	-8.67563	low	<=60	M0	N0	T3	Stage III
TCGA-DJ-A3V9-01A	-9.1734	low	<=60	M0	N1	T2	Stage IV
TCGA-DJ-A3VA-01A	-10.1582	low	<=60	M0	N1	T1	Stage I
TCGA-DJ-A3VB-01A	-9.32788	low	<=60	M0	N1	T3	Stage III
TCGA-DJ-A3VE-01A	-8.01398	high	<=60	M0	N0	T1	Stage I
TCGA-DJ-A3VF-01A	-7.27971	high	<=60	M0	N1	T3	Stage IV
TCGA-DJ-A3VG-01A	-9.04312	low	<=60	M0	N0	T1	Stage I
TCGA-DJ-A3VI-01A	-8.61484	low	<=60	M0	N1	T1	Stage III
TCGA-DJ-A3VJ-01A	-8.54356	low	<=60	M0	N1	T3	Stage I
TCGA-DJ-A3VK-01A	-9.50272	low	>60	M0	N0	T3	Stage III
TCGA-DJ-A3VL-01A	-10.147	low	<=60	M0	N0	T1	Stage I
TCGA-DJ-A3VM-01A	-8.67249	low	>60	M0	N0	T2	Stage II
TCGA-DJ-A4UP-01A	-8.82683	low	<=60	M0	N1	T1	Stage I
TCGA-DJ-A4UQ-01A	-9.27726	low	<=60	M0	N1	T3	Stage IV
TCGA-DJ-A4UR-01A	-8.32797	high	<=60	M1	N1	T3	Stage II
TCGA-DJ-A4UT-01A	-8.47036	low	<=60	M0	N0	T1	Stage I
TCGA-DJ-A4V0-01A	-7.42969	high	<=60	M0	N0	T2	Stage I
TCGA-DJ-A4V2-01A	-7.40958	high	<=60	M0	N0	T2	Stage I
TCGA-DJ-A4V5-01A	-7.81762	high	<=60	M0	N1	T3	Stage IV
TCGA-E3-A3DY-01A	-9.58295	low	<=60	M0	N1	T3	Stage I
TCGA-E3-A3E1-01A	-9.31531	low	<=60	M0	N0	T1	Stage I
TCGA-E3-A3E3-01A	-9.11501	low	<=60	M0	N0	T2	Stage II
TCGA-E8-A2JQ-01A	-6.99916	high	<=60	M0	N1	T3	Stage I
TCGA-E8-A3X7-01A	-9.13803	low	<=60	M0	N0	T4	Stage IV
TCGA-E8-A413-01A	-6.90397	high	<=60	M0	N0	T1	Stage I
TCGA-E8-A415-01A	-8.96299	low	<=60	M0	N1	T1	Stage I
TCGA-E8-A416-01A	-5.40008	high	<=60	M0	N0	T1	Stage I
TCGA-E8-A417-01A	-7.85868	high	<=60	M0	N1	T2	Stage I
TCGA-E8-A418-01A	-9.42274	low	>60	M0	N0	T4	Stage IV
TCGA-E8-A433-01A	-7.84191	high	<=60	M0	N0	T2	Stage I
TCGA-E8-A434-01A	-8.21486	high	<=60	M0	N0	T1	Stage I
TCGA-E8-A436-01A	-8.04987	high	<=60	M0	N1	T2	Stage IV
TCGA-E8-A44K-01A	-8.50953	low	<=60	M0	N0	T1	Stage I
TCGA-E8-A44M-01A	-8.81858	low	<=60	M0	N0	T1	Stage I
TCGA-EL-A3CM-01A	-7.1795	high	>60	M0	N1	T3	Stage III
TCGA-EL-A3CO-01A	-3.79243	high	>60	M0	N1	T3	Stage III
TCGA-EL-A3CR-01A	-6.27439	high	>60	M0	N1	T3	Stage III
TCGA-EL-A3CU-01A	-7.63845	high	>60	M0	N1	T1	Stage III
TCGA-EL-A3CV-01A	-7.21771	high	<=60	M0	N1	T3	Stage I
TCGA-EL-A3CW-01A	-5.62619	high	>60	M0	N1	T2	Stage III
TCGA-EL-A3CX-01A	-5.71747	high	<=60	M0	N0	T2	Stage I
TCGA-EL-A3CZ-01A	-7.53703	high	<=60	M0	N1	T1	Stage I
TCGA-EL-A3D0-01A	-7.90048	high	>60	M0	N1	T4	Stage III
TCGA-EL-A3D4-01A	-9.85085	low	>60	M0	N1	T3	Stage IV
TCGA-EL-A3D5-01A	-9.09355	low	<=60	M0	N1	T3	Stage I
TCGA-EL-A3D6-01A	-6.79668	high	<=60	M0	N1	T3	Stage III
TCGA-EL-A3GO-01A	-8.72769	low	<=60	M0	N0	T2	Stage I
TCGA-EL-A3GP-01A	-5.62962	high	>60	M0	N1	T3	Stage III
TCGA-EL-A3GS-01A	-7.86086	high	<=60	M0	N1	T3	Stage I
TCGA-EL-A3GU-01A	-6.55816	high	>60	M0	N1	T3	Stage III
TCGA-EL-A3GW-01A	-7.87656	high	<=60	M0	N0	T2	Stage I
TCGA-EL-A3GX-01A	-7.78128	high	<=60	M0	N1	T2	Stage I
TCGA-EL-A3GY-01A	-7.25388	high	<=60	M1	N1	T1	Stage II
TCGA-EL-A3GZ-01A	-8.86513	low	<=60	M0	N0	T1	Stage I
TCGA-EL-A3H3-01A	-9.29504	low	<=60	M0	N1	T2	Stage I
TCGA-EL-A3H4-01A	-8.52589	low	<=60	M0	N1	T4	Stage IV
TCGA-EL-A3H7-01A	-7.20361	high	<=60	M0	N1	T3	Stage I
TCGA-EL-A3MW-01A	-7.70635	high	<=60	M0	N0	T2	Stage II
TCGA-EL-A3MX-01A	-5.0466	high	>60	M1	N1	T4	Stage IV
TCGA-EL-A3T1-01A	-8.79247	low	<=60	M0	N0	T2	Stage I
TCGA-EL-A3T2-01A	-7.91234	high	<=60	M0	N1	T2	Stage III
TCGA-EL-A3T3-01A	-6.64719	high	>60	M0	N0	T2	Stage II
TCGA-EL-A3T6-01A	-6.37987	high	<=60	M0	N0	T3	Stage I
TCGA-EL-A3T7-01A	-7.51764	high	<=60	M0	N0	T2	Stage II
TCGA-EL-A3TA-01A	-7.98549	high	<=60	M0	N0	T2	Stage I
TCGA-EL-A3TB-01A	-8.98791	low	<=60	M0	N1	T3	Stage III
TCGA-EL-A3ZG-01A	-9.18477	low	<=60	M0	N0	T3	Stage I
TCGA-EL-A3ZH-01A	-7.7403	high	<=60	M0	N1	T3	Stage I
TCGA-EL-A3ZK-01A	-6.64208	high	<=60	M0	N1	T2	Stage I
TCGA-EL-A3ZN-01A	-9.80765	low	<=60	M0	N1	T3	Stage I
TCGA-EL-A3ZO-01A	-7.86319	high	>60	M0	N1	T3	Stage III
TCGA-EL-A3ZP-01A	-7.88441	high	<=60	M0	N1	T4	Stage I
TCGA-EL-A3ZQ-01A	-6.77326	high	>60	M0	N0	T2	Stage II
TCGA-EL-A3ZT-01A	-8.5512	low	<=60	M0	N0	T3	Stage I
TCGA-EL-A4JV-01A	-8.97815	low	<=60	M0	N0	T2	Stage I
TCGA-EL-A4JW-01A	-7.49573	high	<=60	M0	N0	T1	Stage I
TCGA-EL-A4JZ-01A	-9.81079	low	<=60	M0	N1	T3	Stage III
TCGA-EL-A4K0-01A	-8.92119	low	<=60	M0	N0	T1	Stage I
TCGA-EL-A4K1-01A	-7.65137	high	>60	M0	N1	T3	Stage III
TCGA-EL-A4K2-01A	-5.17269	high	<=60	M0	N0	T1	Stage I
TCGA-EL-A4K7-01A	-8.08517	high	>60	M0	N1	T2	Stage III
TCGA-EL-A4K9-01A	-8.18373	high	>60	M0	N0	T2	Stage II
TCGA-EL-A4KG-01A	-7.42656	high	<=60	M0	N0	T3	Stage I
TCGA-EL-A4KH-01A	-8.37237	high	<=60	M0	N0	T2	Stage I
TCGA-EM-A1CU-01A	-7.44182	high	<=60	M0	N1	T3	Stage I
TCGA-EM-A2CN-01A	-6.047	high	>60	M1	N0	T3	Stage IV
TCGA-FE-A3PA-01A	-9.86452	low	<=60	M1	N0	T4	Stage II
TCGA-FK-A3SD-01A	-7.11512	high	>60	M0	N0	T1	Stage I
TCGA-FY-A3I4-01A	-7.72726	high	<=60	M0	N0	T2	Stage I
TCGA-H2-A3RH-01A	-9.92667	low	<=60	M0	N0	T1	Stage I
TCGA-H2-A421-01A	-7.8313	high	<=60	M0	N1	T1	Stage I
TCGA-J8-A3NZ-01A	-8.4956	low	<=60	M0	N1	T3	Stage III
TCGA-J8-A3O0-01A	-7.65733	high	<=60	M0	N0	T2	Stage I
TCGA-J8-A3O1-01A	-8.59536	low	<=60	M0	N1	T3	Stage I
TCGA-J8-A3O2-01A	-7.8402	high	<=60	M0	N1	T3	Stage I
TCGA-J8-A3YD-01A	-8.24255	high	<=60	M0	N1	T1	Stage III
TCGA-J8-A3YE-01A	-9.42232	low	<=60	M0	N1	T3	Stage I
TCGA-J8-A3YG-01A	-7.48866	high	<=60	M0	N1	T2	Stage III
TCGA-J8-A3YH-01A	-10.0731	low	<=60	M0	N1	T3	Stage I
TCGA-KS-A41F-01A	-8.2824	high	<=60	M0	N1	T2	Stage I
TCGA-KS-A41I-01A	-7.43475	high	<=60	M0	N0	T1	Stage I
TCGA-KS-A41J-01A	-8.52248	low	<=60	M0	N1	T2	Stage I
TCGA-KS-A41L-01A	-7.3302	high	<=60	M0	N0	T2	Stage I
TCGA-KS-A4I1-01A	-8.58567	low	<=60	M0	N0	T2	Stage I
TCGA-KS-A4I3-01A	-9.21489	low	<=60	M0	N1	T3	Stage I
TCGA-KS-A4I5-01A	-8.10563	high	<=60	M0	N1	T1	Stage IV
TCGA-KS-A4I7-01A	-9.60461	low	>60	M0	N0	T1	Stage I
TCGA-KS-A4I9-01A	-8.53698	low	<=60	M0	N0	T1	Stage I
TCGA-KS-A4IB-01A	-10.9102	low	<=60	M0	N1	T2	Stage I
TCGA-KS-A4ID-01A	-7.64032	high	<=60	M0	N0	T1	Stage I
TCGA-L6-A4EP-01A	-8.49349	low	<=60	M0	N0	T2	Stage I
TCGA-L6-A4EQ-01A	-8.40187	high	<=60	M0	N1	T2	Stage III
TCGA-L6-A4EU-01A	-6.58491	high	<=60	M0	N1	T3	Stage III
TCGA-MK-A4N6-01A	-8.27169	high	<=60	M0	N1	T3	Stage I
TCGA-MK-A4N9-01A	-9.79358	low	<=60	M0	N1	T3	Stage I

## Sheet: Table S6
Supplementary Table 6. Steiger Test of CXCL8 in MR
id.exposure	id.outcome	exposure	outcome	snp_r2.exposure	snp_r2.outcome	correct_causal_direction	steiger_pval
eqtl-a-ENSG00000169429	ebi-a-GCST90018929	CXCL8	Thyroid cancer	0.3	4.1e-05	TRUE	0

## Sheet: Table S7
Supplementary Table 7. The SNP-based heritability of the CXCL8
id.exposure	id.outcome	outcome	exposure	method	Q	Q_df	Q_pval
eqtl-a-ENSG00000169429	ebi-a-GCST90018929	Thyroid cancer	CXCL8	MR Egger	9.727	25	0.997
eqtl-a-ENSG00000169429	ebi-a-GCST90018929	Thyroid cancer	CXCL8	Inverse variance weighted	13.649	26	0.977

## Sheet: Table S8
Supplementary Table 8. Horizontal pleiotropy of CXCL8 in MR
id.exposure	id.outcome	outcome	exposure	egger_intercept	se	pval
eqtl-a-ENSG00000169429	ebi-a-GCST90018929	Thyroid cancer || id:ebi-a-GCST90018929	CXCL8	-0.049	0.025	0.059
